# Supplementary material for: Is the lady's-slipper orchid (Cypripedium calceolus) likely to shortly become extinct in Europe?—Insights based on ecological niche modelling
Source: PLoS One. 2020 Jan 31;15(1):e0228420. doi: 10.1371/journal.pone.0228420 (PMC6993984; doi:10.1371/journal.pone.0228420)
Supplement: S1 Table — (XLS) [file pone.0228420.s001.xls]

## Sheet: Arkusz1
Taxon	Country	Latitude	Longitude	Datasource
Cypripedium calceolus	Austria	46.3882	14.1871	ukrbin.com
Cypripedium calceolus	Austria	46.6835	14.8389	ukrbin.com
Cypripedium calceolus	Austria	46.7523	12.6174	ukrbin.com
Cypripedium calceolus	Austria	46.7688	12.8512	ukrbin.com
Cypripedium calceolus	Austria	46.7733	12.7724	ukrbin.com
Cypripedium calceolus	Austria	46.7749	12.9258	ukrbin.com
Cypripedium calceolus	Austria	46.7838	12.9177	ukrbin.com
Cypripedium calceolus	Austria	46.7853	12.8758	ukrbin.com
Cypripedium calceolus	Austria	46.786	12.7702	ukrbin.com
Cypripedium calceolus	Austria	46.7891	12.7878	ukrbin.com
Cypripedium calceolus	Austria	46.7907	12.8455	ukrbin.com
Cypripedium calceolus	Austria	46.796	12.8463	ukrbin.com
Cypripedium calceolus	Austria	46.797	12.8293	ukrbin.com
Cypripedium calceolus	Austria	46.7972	12.7841	ukrbin.com
Cypripedium calceolus	Austria	46.8022	12.7944	ukrbin.com
Cypripedium calceolus	Austria	46.8105	12.7974	ukrbin.com
Cypripedium calceolus	Austria	46.8126	12.7668	ukrbin.com
Cypripedium calceolus	Austria	46.9308	10.4906	ukrbin.com
Cypripedium calceolus	Austria	46.9311	10.4908	ukrbin.com
Cypripedium calceolus	Austria	46.971	9.91738	ukrbin.com
Cypripedium calceolus	Austria	46.9778	10.432	ukrbin.com
Cypripedium calceolus	Austria	46.9831	12.6774	ukrbin.com
Cypripedium calceolus	Austria	47.0009	12.5421	ukrbin.com
Cypripedium calceolus	Austria	47.0073	9.94641	ukrbin.com
Cypripedium calceolus	Austria	47.0103	12.3134	ukrbin.com
Cypripedium calceolus	Austria	47.0276	12.6309	ukrbin.com
Cypripedium calceolus	Austria	47.0407	11.3738	ukrbin.com
Cypripedium calceolus	Austria	47.0467	9.88536	ukrbin.com
Cypripedium calceolus	Austria	47.047	11.3803	ukrbin.com
Cypripedium calceolus	Austria	47.0487	10.6789	ukrbin.com
Cypripedium calceolus	Austria	47.0491	11.3754	ukrbin.com
Cypripedium calceolus	Austria	47.0506	12.6237	ukrbin.com
Cypripedium calceolus	Austria	47.0583	12.5299	ukrbin.com
Cypripedium calceolus	Austria	47.0681	9.8979	ukrbin.com
Cypripedium calceolus	Austria	47.0773	11.5948	ukrbin.com
Cypripedium calceolus	Austria	47.0871	9.84271	ukrbin.com
Cypripedium calceolus	Austria	47.097	11.4214	ukrbin.com
Cypripedium calceolus	Austria	47.1018	9.90436	ukrbin.com
Cypripedium calceolus	Austria	47.1039	11.3356	ukrbin.com
Cypripedium calceolus	Austria	47.1039	11.3361	ukrbin.com
Cypripedium calceolus	Austria	47.1049	9.73911	ukrbin.com
Cypripedium calceolus	Austria	47.1148	9.86506	ukrbin.com
Cypripedium calceolus	Austria	47.1154	9.86457	ukrbin.com
Cypripedium calceolus	Austria	47.1313	9.99292	ukrbin.com
Cypripedium calceolus	Austria	47.1328	10.123	ukrbin.com
Cypripedium calceolus	Austria	47.1332	9.66544	ukrbin.com
Cypripedium calceolus	Austria	47.1346	10.0011	ukrbin.com
Cypripedium calceolus	Austria	47.1384	9.67555	ukrbin.com
Cypripedium calceolus	Austria	47.1445	9.87198	ukrbin.com
Cypripedium calceolus	Austria	47.1457	9.91719	ukrbin.com
Cypripedium calceolus	Austria	47.1485	10.4182	ukrbin.com
Cypripedium calceolus	Austria	47.15	11.8166	ukrbin.com
Cypripedium calceolus	Austria	47.1511	9.97374	ukrbin.com
Cypripedium calceolus	Austria	47.1511	9.7616	ukrbin.com
Cypripedium calceolus	Austria	47.1538	10.1425	ukrbin.com
Cypripedium calceolus	Austria	47.155	13.6319	ukrbin.com
Cypripedium calceolus	Austria	47.1556	9.82042	ukrbin.com
Cypripedium calceolus	Austria	47.1668	9.70241	ukrbin.com
Cypripedium calceolus	Austria	47.1718	11.7999	ukrbin.com
Cypripedium calceolus	Austria	47.1769	10.6452	ukrbin.com
Cypripedium calceolus	Austria	47.1772	9.57401	ukrbin.com
Cypripedium calceolus	Austria	47.1787	10.6244	ukrbin.com
Cypripedium calceolus	Austria	47.1818	9.59353	ukrbin.com
Cypripedium calceolus	Austria	47.1828	9.63247	ukrbin.com
Cypripedium calceolus	Austria	47.1869	9.65299	ukrbin.com
Cypripedium calceolus	Austria	47.1885	9.62741	ukrbin.com
Cypripedium calceolus	Austria	47.1906	9.57929	ukrbin.com
Cypripedium calceolus	Austria	47.1973	11.371	ukrbin.com
Cypripedium calceolus	Austria	47.2103	9.61367	ukrbin.com
Cypripedium calceolus	Austria	47.2114	10.1404	ukrbin.com
Cypripedium calceolus	Austria	47.2195	10.6954	ukrbin.com
Cypripedium calceolus	Austria	47.223	10.2783	ukrbin.com
Cypripedium calceolus	Austria	47.225	10.7167	ukrbin.com
Cypripedium calceolus	Austria	47.2385	9.8966	ukrbin.com
Cypripedium calceolus	Austria	47.2395	9.5881	ukrbin.com
Cypripedium calceolus	Austria	47.2395	9.60631	ukrbin.com
Cypripedium calceolus	Austria	47.2404	10.2928	ukrbin.com
Cypripedium calceolus	Austria	47.2423	11.4045	ukrbin.com
Cypripedium calceolus	Austria	47.2452	10.7501	ukrbin.com
Cypripedium calceolus	Austria	47.2462	10.7407	ukrbin.com
Cypripedium calceolus	Austria	47.2481	9.9094	ukrbin.com
Cypripedium calceolus	Austria	47.2491	13.4039	ukrbin.com
Cypripedium calceolus	Austria	47.2512	11.301	ukrbin.com
Cypripedium calceolus	Austria	47.2519	9.60238	ukrbin.com
Cypripedium calceolus	Austria	47.252	10.2242	ukrbin.com
Cypripedium calceolus	Austria	47.2552	9.57777	ukrbin.com
Cypripedium calceolus	Austria	47.2582	9.74315	ukrbin.com
Cypripedium calceolus	Austria	47.2589	9.59743	ukrbin.com
Cypripedium calceolus	Austria	47.2597	13.3247	ukrbin.com
Cypripedium calceolus	Austria	47.2748	9.69304	ukrbin.com
Cypripedium calceolus	Austria	47.2772	11.3792	ukrbin.com
Cypripedium calceolus	Austria	47.2796	11.3285	ukrbin.com
Cypripedium calceolus	Austria	47.2845	11.3553	ukrbin.com
Cypripedium calceolus	Austria	47.2851	10.2066	ukrbin.com
Cypripedium calceolus	Austria	47.2862	10.1557	ukrbin.com
Cypripedium calceolus	Austria	47.2865	10.0531	ukrbin.com
Cypripedium calceolus	Austria	47.2922	9.55583	ukrbin.com
Cypripedium calceolus	Austria	47.2929	10.4486	ukrbin.com
Cypripedium calceolus	Austria	47.2971	10.3862	ukrbin.com
Cypripedium calceolus	Austria	47.3035	9.67743	ukrbin.com
Cypripedium calceolus	Austria	47.3049	11.1764	ukrbin.com
Cypripedium calceolus	Austria	47.3077	9.77814	ukrbin.com
Cypripedium calceolus	Austria	47.3093	11.5204	GBIF
Cypripedium calceolus	Austria	47.3093	11.5204	GBIF
Cypripedium calceolus	Austria	47.3093	11.5204	ukrbin.com
Cypripedium calceolus	Austria	47.3123	11.1567	ukrbin.com
Cypripedium calceolus	Austria	47.3137	9.66613	ukrbin.com
Cypripedium calceolus	Austria	47.3138	11.4573	ukrbin.com
Cypripedium calceolus	Austria	47.3221	11.5794	ukrbin.com
Cypripedium calceolus	Austria	47.3247	11.5761	ukrbin.com
Cypripedium calceolus	Austria	47.3252	11.4923	ukrbin.com
Cypripedium calceolus	Austria	47.3259	11.4744	ukrbin.com
Cypripedium calceolus	Austria	47.3287	9.75176	ukrbin.com
Cypripedium calceolus	Austria	47.3355	11.4627	ukrbin.com
Cypripedium calceolus	Austria	47.3372	11.4198	ukrbin.com
Cypripedium calceolus	Austria	47.3383	9.65002	ukrbin.com
Cypripedium calceolus	Austria	47.3416	10.5371	ukrbin.com
Cypripedium calceolus	Austria	47.3426	11.436	ukrbin.com
Cypripedium calceolus	Austria	47.3452	11.6797	ukrbin.com
Cypripedium calceolus	Austria	47.3464	11.6312	ukrbin.com
Cypripedium calceolus	Austria	47.3493	11.5671	ukrbin.com
Cypripedium calceolus	Austria	47.3496	10.5412	ukrbin.com
Cypripedium calceolus	Austria	47.3505	9.74845	ukrbin.com
Cypripedium calceolus	Austria	47.3548	11.5564	ukrbin.com
Cypripedium calceolus	Austria	47.3578	9.73783	ukrbin.com
Cypripedium calceolus	Austria	47.3593	11.6901	ukrbin.com
Cypripedium calceolus	Austria	47.3601	11.2315	ukrbin.com
Cypripedium calceolus	Austria	47.3615	10.4477	ukrbin.com
Cypripedium calceolus	Austria	47.363	10.5497	ukrbin.com
Cypripedium calceolus	Austria	47.3652	10.4773	ukrbin.com
Cypripedium calceolus	Austria	47.3688	10.5357	ukrbin.com
Cypripedium calceolus	Austria	47.3732	11.7574	ukrbin.com
Cypripedium calceolus	Austria	47.3758	10.1995	ukrbin.com
Cypripedium calceolus	Austria	47.3784	11.6885	ukrbin.com
Cypripedium calceolus	Austria	47.379	11.6605	ukrbin.com
Cypripedium calceolus	Austria	47.3799	11.6585	ukrbin.com
Cypripedium calceolus	Austria	47.3837	10.8859	ukrbin.com
Cypripedium calceolus	Austria	47.3887	10.2288	ukrbin.com
Cypripedium calceolus	Austria	47.3898	9.74024	ukrbin.com
Cypripedium calceolus	Austria	47.3943	9.93143	ukrbin.com
Cypripedium calceolus	Austria	47.3963	10.5716	ukrbin.com
Cypripedium calceolus	Austria	47.3972	11.5547	ukrbin.com
Cypripedium calceolus	Austria	47.3991	10.8927	ukrbin.com
Cypripedium calceolus	Austria	47.3995	9.90705	ukrbin.com
Cypripedium calceolus	Austria	47.4011	11.308	ukrbin.com
Cypripedium calceolus	Austria	47.4018	11.6172	ukrbin.com
Cypripedium calceolus	Austria	47.4078	9.86364	ukrbin.com
Cypripedium calceolus	Austria	47.4085	10.7481	ukrbin.com
Cypripedium calceolus	Austria	47.4137	9.74189	ukrbin.com
Cypripedium calceolus	Austria	47.4394	11.9078	ukrbin.com
Cypripedium calceolus	Austria	47.4425	11.6557	ukrbin.com
Cypripedium calceolus	Austria	47.4486	12.4074	ukrbin.com
Cypripedium calceolus	Austria	47.4556	9.76568	ukrbin.com
Cypripedium calceolus	Austria	47.459	11.702	ukrbin.com
Cypripedium calceolus	Austria	47.4655	11.6912	ukrbin.com
Cypripedium calceolus	Austria	47.4685	10.5071	ukrbin.com
Cypripedium calceolus	Austria	47.4716	11.4635	ukrbin.com
Cypripedium calceolus	Austria	47.4767	10.0636	ukrbin.com
Cypripedium calceolus	Austria	47.4774	11.6995	ukrbin.com
Cypripedium calceolus	Austria	47.4782	11.8961	ukrbin.com
Cypripedium calceolus	Austria	47.4789	10.7164	ukrbin.com
Cypripedium calceolus	Austria	47.4789	11.6894	ukrbin.com
Cypripedium calceolus	Austria	47.4796	10.7969	ukrbin.com
Cypripedium calceolus	Austria	47.4798	10.7971	ukrbin.com
Cypripedium calceolus	Austria	47.4806	9.69618	ukrbin.com
Cypripedium calceolus	Austria	47.4807	10.6304	ukrbin.com
Cypripedium calceolus	Austria	47.4816	10.5195	ukrbin.com
Cypripedium calceolus	Austria	47.4945	11.8719	ukrbin.com
Cypripedium calceolus	Austria	47.5002	10.5224	ukrbin.com
Cypripedium calceolus	Austria	47.5017	10.5173	ukrbin.com
Cypripedium calceolus	Austria	47.5032	10.8517	ukrbin.com
Cypripedium calceolus	Austria	47.5062	10.4939	ukrbin.com
Cypripedium calceolus	Austria	47.5114	9.76241	ukrbin.com
Cypripedium calceolus	Austria	47.5213	9.9128	ukrbin.com
Cypripedium calceolus	Austria	47.5238	10.5141	ukrbin.com
Cypripedium calceolus	Austria	47.5241	12.4403	ukrbin.com
Cypripedium calceolus	Austria	47.5263	11.7045	ukrbin.com
Cypripedium calceolus	Austria	47.5277	12.1608	ukrbin.com
Cypripedium calceolus	Austria	47.5294	11.7033	ukrbin.com
Cypripedium calceolus	Austria	47.536	9.76323	ukrbin.com
Cypripedium calceolus	Austria	47.5383	9.85499	ukrbin.com
Cypripedium calceolus	Austria	47.5405	10.453	ukrbin.com
Cypripedium calceolus	Austria	47.542	12.5727	ukrbin.com
Cypripedium calceolus	Austria	47.5428	9.7794	ukrbin.com
Cypripedium calceolus	Austria	47.5437	10.5391	ukrbin.com
Cypripedium calceolus	Austria	47.5461	10.6369	ukrbin.com
Cypripedium calceolus	Austria	47.55	13.9167	ukrbin.com
Cypripedium calceolus	Austria	47.565	13.1111	ukrbin.com
Cypripedium calceolus	Austria	47.5675	13.0694	ukrbin.com
Cypripedium calceolus	Austria	47.5689	12.1632	ukrbin.com
Cypripedium calceolus	Austria	47.5747	12.1105	ukrbin.com
Cypripedium calceolus	Austria	47.5754	10.4521	ukrbin.com
Cypripedium calceolus	Austria	47.5792	12.2815	ukrbin.com
Cypripedium calceolus	Austria	47.5817	12.2733	ukrbin.com
Cypripedium calceolus	Austria	47.5835	12.3567	ukrbin.com
Cypripedium calceolus	Austria	47.5837	12.2717	ukrbin.com
Cypripedium calceolus	Austria	47.5837	12.1829	ukrbin.com
Cypripedium calceolus	Austria	47.585	12.0607	ukrbin.com
Cypripedium calceolus	Austria	47.5904	14.6283	ukrbin.com
Cypripedium calceolus	Austria	47.5906	12.1221	ukrbin.com
Cypripedium calceolus	Austria	47.5917	12.1909	GBIF
Cypripedium calceolus	Austria	47.5936	12.2047	ukrbin.com
Cypripedium calceolus	Austria	47.5944	13.7875	ukrbin.com
Cypripedium calceolus	Austria	47.596	12.2201	ukrbin.com
Cypripedium calceolus	Austria	47.5979	12.0769	ukrbin.com
Cypripedium calceolus	Austria	47.5982	12.1975	ukrbin.com
Cypripedium calceolus	Austria	47.6	13.5833	ukrbin.com
Cypripedium calceolus	Austria	47.601	12.0172	ukrbin.com
Cypripedium calceolus	Austria	47.6018	12.2067	ukrbin.com
Cypripedium calceolus	Austria	47.602	13.3869	ukrbin.com
Cypripedium calceolus	Austria	47.6031	13.7889	ukrbin.com
Cypripedium calceolus	Austria	47.6278	12.4784	ukrbin.com
Cypripedium calceolus	Austria	47.6319	12.2121	ukrbin.com
Cypripedium calceolus	Austria	47.6515	12.2972	ukrbin.com
Cypripedium calceolus	Austria	47.6642	15.255	ukrbin.com
Cypripedium calceolus	Austria	47.6764	12.3162	ukrbin.com
Cypripedium calceolus	Austria	47.6944	15.84	ukrbin.com
Cypripedium calceolus	Austria	47.7397	15.6539	ukrbin.com
Cypripedium calceolus	Austria	47.7481	12.9942	ukrbin.com
Cypripedium calceolus	Austria	47.75	13.0083	ukrbin.com
Cypripedium calceolus	Austria	47.7672	15.8053	ukrbin.com
Cypripedium calceolus	Austria	47.7981	15.5806	ukrbin.com
Cypripedium calceolus	Austria	47.8517	15.2953	ukrbin.com
Cypripedium calceolus	Austria	47.9222	15.1667	ukrbin.com
Cypripedium calceolus	Austria	48.0683	16.3575	ukrbin.com
Cypripedium calceolus	Austria	48.1414	13.4867	ukrbin.com
Cypripedium calceolus	Austria	48.1556	13.4831	ukrbin.com
Cypripedium calceolus	Austria	48.2108	14.7506	ukrbin.com
Cypripedium calceolus	Austria	48.2761	16.3333	ukrbin.com
Cypripedium calceolus	Austria	48.2786	16.3478	ukrbin.com
Cypripedium calceolus	Austria	48.2814	15.5933	ukrbin.com
Cypripedium calceolus	Austria	48.3	16.2833	ukrbin.com
Cypripedium calceolus	Austria	48.305	16.325	ukrbin.com
Cypripedium calceolus	Austria	48.3089	14.3475	ukrbin.com
Cypripedium calceolus	Austria	48.3214	16.3744	ukrbin.com
Cypripedium calceolus	Austria	48.3317	16.3617	ukrbin.com
Cypripedium calceolus	Austria	48.4139	15.625	ukrbin.com
Cypripedium calceolus	Austria	48.4631	15.3692	ukrbin.com
Cypripedium calceolus	Austria	48.5389	16.6814	ukrbin.com
Cypripedium calceolus	Austria	48.5417	16.6847	ukrbin.com
Cypripedium calceolus	Austria	48.6739	16.1158	ukrbin.com
Cypripedium calceolus	Austria	46.39	14.5123	GBIF
Cypripedium calceolus	Austria	47.4093	14.822	iNaturalist
Cypripedium calceolus	Austria	47.528	10.5581	GBIF
Cypripedium calceolus	Belarus	51.7013	23.9103	redbook.minpriroda.gov.by/plants/131_location.jpg
Cypripedium calceolus	Belarus	51.7558	28.8322	redbook.minpriroda.gov.by/plants/131_location.jpg
Cypripedium calceolus	Belarus	52.054	29.2826	redbook.minpriroda.gov.by/plants/131_location.jpg
Cypripedium calceolus	Belarus	52.081	27.1842	redbook.minpriroda.gov.by/plants/131_location.jpg
Cypripedium calceolus	Belarus	52.1215	25.4264	redbook.minpriroda.gov.by/plants/131_location.jpg
Cypripedium calceolus	Belarus	52.7245	24.108	redbook.minpriroda.gov.by
Cypripedium calceolus	Belarus	52.8308	25.5802	redbook.minpriroda.gov.by
Cypripedium calceolus	Belarus	53.5679	30.8536	redbook.minpriroda.gov.by
Cypripedium calceolus	Belarus	53.7242	23.9597	redbook.minpriroda.gov.by
Cypripedium calceolus	Belarus	53.7762	25.3165	redbook.minpriroda.gov.by
Cypripedium calceolus	Belarus	54.3692	25.712	redbook.minpriroda.gov.by/plants/131_location.jpg
Cypripedium calceolus	Belarus	54.8148	29.4694	redbook.minpriroda.gov.by/plants/131_location.jpg
Cypripedium calceolus	Belarus	55.2492	30.0736	redbook.minpriroda.gov.by/plants/131_location.jpg
Cypripedium calceolus	Bosnia and Herzegovina	43.6114	18.1855	GBIF
Cypripedium calceolus	Bosnia and Herzegovina	43.8584	18.3904	GBIF
Cypripedium calceolus	Bosnia and Herzegovina	43.8702	18.4158	GBIF
Cypripedium calceolus	Bosnia and Herzegovina	43.9358	18.4504	GBIF
Cypripedium calceolus	Bosnia and Herzegovina	43.9487	18.449	GBIF
Cypripedium calceolus	Bosnia and Herzegovina	44.4324	16.5484	GBIF
Cypripedium calceolus	Bosnia and Herzegovina	44.433	16.5089	GBIF
Cypripedium calceolus	Bosnia and Herzegovina	44.4334	16.5091	GBIF
Cypripedium calceolus	Bulgaria	41.949	24.8643	Action Plan for Cypripedium calceolus in Europe
Cypripedium calceolus	China	43.6226	128.347	ukrbin.com
Cypripedium calceolus	Croatia	44.3504	15.488	GBIF
Cypripedium calceolus	Croatia	44.7573	15.7486	Action Plan for Cypripedium calceolus in Europe
Cypripedium calceolus	Croatia	46.0104	16.8496	Action Plan for Cypripedium calceolus in Europe
Cypripedium calceolus	Croatia	46.1667	16.8358	Action Plan for Cypripedium calceolus in Europe
Cypripedium calceolus	Czech Republic	49.6751	16.4778	iNaturalist
Cypripedium calceolus	Denmark	56.8525	9.8595	ukrbin.com
Cypripedium calceolus	Estonia	58.4804	21.9245	GBIF
Cypripedium calceolus	Estonia	58.5739	23.3373	GBIF
Cypripedium calceolus	Estonia	58.5739	22.6854	GBIF
Cypripedium calceolus	Estonia	58.9061	26.2128	GBIF
Cypripedium calceolus	Estonia	58.9614	24.4007	GBIF
Cypripedium calceolus	Estonia	58.9758	23.7158	GBIF
Cypripedium calceolus	Estonia	59.0448	26.1513	GBIF
Cypripedium calceolus	Estonia	59.0466	26.1154	GBIF
Cypripedium calceolus	Estonia	59.3636	24.6751	GBIF
Cypripedium calceolus	Estonia	59.3638	24.675	GBIF
Cypripedium calceolus	Estonia	59.44	24.6138	GBIF
Cypripedium calceolus	Estonia	57.7942	26.7801	GBIF
Cypripedium calceolus	Estonia	58.4486	23.1015	GBIF
Cypripedium calceolus	Estonia	58.5886	23.2221	GBIF
Cypripedium calceolus	Estonia	58.7859	26.3723	GBIF
Cypripedium calceolus	Estonia	58.9998	24.8609	GBIF
Cypripedium calceolus	Estonia	59.2773	25.3523	GBIF
Cypripedium calceolus	Estonia	59.3113	24.3569	GBIF
Cypripedium calceolus	Estonia	59.4168	27.3403	GBIF
Cypripedium calceolus	Finland	62.9	27.68	ukrbin.com
Cypripedium calceolus	Finland	62.9	27.68	ukrbin.com
Cypripedium calceolus	Finland	65	25.6259	ukrbin.com
Cypripedium calceolus	Finland	66	25.0167	ukrbin.com
Cypripedium calceolus	Finland	66.375	29.3036	iNaturalist
Cypripedium calceolus	Finland	66.3765	29.2964	iNaturalist
Cypripedium calceolus	France	43.5165	3.90435	ukrbin.com
Cypripedium calceolus	France	43.6062	1.48231	tela-botanica.org
Cypripedium calceolus	France	44.2876	3.30029	ukrbin.com
Cypripedium calceolus	France	44.3849	6.58668	iNaturalist
Cypripedium calceolus	France	44.3876	6.20934	ukrbin.com
Cypripedium calceolus	France	44.499	6.45524	ukrbin.com
Cypripedium calceolus	France	44.5511	5.58713	GBIF
Cypripedium calceolus	France	44.7188	5.60287	ukrbin.com
Cypripedium calceolus	France	44.732	5.43553	tela-botanica.org
Cypripedium calceolus	France	44.7853	5.59709	GBIF
Cypripedium calceolus	France	44.8212	5.57402	ukrbin.com
Cypripedium calceolus	France	44.8612	5.62533	ukrbin.com
Cypripedium calceolus	France	45.1754	5.60457	ukrbin.com
Cypripedium calceolus	France	45.3471	5.86303	ukrbin.com
Cypripedium calceolus	France	45.4035	5.90921	ukrbin.com
Cypripedium calceolus	France	45.419	6.65094	tela-botanica.org
Cypripedium calceolus	France	45.5267	6.561	ukrbin.com
Cypripedium calceolus	France	45.7117	6.27543	tela-botanica.org
Cypripedium calceolus	France	45.8486	6.37362	ukrbin.com
Cypripedium calceolus	France	47.4396	4.67613	ukrbin.com
Cypripedium calceolus	France	47.5307	4.88637	ukrbin.com
Cypripedium calceolus	France	47.5431	4.92773	ukrbin.com
Cypripedium calceolus	France	47.554	6.06676	ukrbin.com
Cypripedium calceolus	France	47.5551	4.9011	tela-botanica.org
Cypripedium calceolus	France	47.5846	5.31125	ukrbin.com
Cypripedium calceolus	France	47.6252	5.35281	ukrbin.com
Cypripedium calceolus	France	47.7404	5.06583	ukrbin.com
Cypripedium calceolus	France	47.741	5.10291	ukrbin.com
Cypripedium calceolus	France	47.7454	4.57917	ukrbin.com
Cypripedium calceolus	France	47.7615	4.80571	ukrbin.com
Cypripedium calceolus	France	47.7642	5.09073	ukrbin.com
Cypripedium calceolus	France	47.7864	4.85724	ukrbin.com
Cypripedium calceolus	France	47.7983	4.70372	ukrbin.com
Cypripedium calceolus	France	47.8132	4.68018	ukrbin.com
Cypripedium calceolus	France	47.8207	4.81888	ukrbin.com
Cypripedium calceolus	France	47.8272	4.77762	ukrbin.com
Cypripedium calceolus	France	47.8445	4.72362	ukrbin.com
Cypripedium calceolus	France	47.8631	4.59862	ukrbin.com
Cypripedium calceolus	France	47.9031	4.88728	ukrbin.com
Cypripedium calceolus	France	47.9543	5.0206	ukrbin.com
Cypripedium calceolus	France	48.1115	5.34203	ukrbin.com
Cypripedium calceolus	France	48.2101	5.39556	ukrbin.com
Cypripedium calceolus	France	48.2352	5.28564	ukrbin.com
Cypripedium calceolus	France	48.2966	5.37789	ukrbin.com
Cypripedium calceolus	France	48.2971	5.25712	ukrbin.com
Cypripedium calceolus	France	48.3116	5.41323	ukrbin.com
Cypripedium calceolus	France	48.3152	5.20477	ukrbin.com
Cypripedium calceolus	France	48.3182	5.40667	ukrbin.com
Cypripedium calceolus	France	48.3231	5.205	ukrbin.com
Cypripedium calceolus	France	48.336	5.12125	ukrbin.com
Cypripedium calceolus	France	48.3515	5.30796	ukrbin.com
Cypripedium calceolus	France	48.3593	5.25247	ukrbin.com
Cypripedium calceolus	France	48.8359	2.4749	tela-botanica.org
Cypripedium calceolus	Germany	47.2851	10.1571	ukrbin.com
Cypripedium calceolus	Germany	47.4956	12.8425	ukrbin.com
Cypripedium calceolus	Germany	47.51	10.162	GBIF
Cypripedium calceolus	Germany	47.5129	9.83007	ukrbin.com
Cypripedium calceolus	Germany	47.7349	10.167	ukrbin.com
Cypripedium calceolus	Germany	47.7398	8.4998	ukrbin.com
Cypripedium calceolus	Germany	47.8224	11.6291	iNaturalist
Cypripedium calceolus	Germany	47.9306	12.155	ukrbin.com
Cypripedium calceolus	Germany	47.9384	11.5106	GBIF
Cypripedium calceolus	Germany	47.9559	10.5069	ukrbin.com
Cypripedium calceolus	Germany	47.9598	10.1721	ukrbin.com
Cypripedium calceolus	Germany	47.9647	8.49763	GBIF
Cypripedium calceolus	Germany	48.1896	9.50456	ukrbin.com
Cypripedium calceolus	Germany	48.4126	9.84461	ukrbin.com
Cypripedium calceolus	Germany	48.4155	8.83107	ukrbin.com
Cypripedium calceolus	Germany	48.4155	9.16893	ukrbin.com
Cypripedium calceolus	Germany	48.6134	11.7478	ukrbin.com
Cypripedium calceolus	Germany	48.6374	9.84836	ukrbin.com
Cypripedium calceolus	Germany	48.7582	11.7521	ukrbin.com
Cypripedium calceolus	Germany	48.8442	11.2149	ukrbin.com
Cypripedium calceolus	Germany	48.8643	9.51131	ukrbin.com
Cypripedium calceolus	Germany	48.8905	11.7674	ukrbin.com
Cypripedium calceolus	Germany	48.896	11.6417	ukrbin.com
Cypripedium calceolus	Germany	48.9254	11.8882	ukrbin.com
Cypripedium calceolus	Germany	48.9401	11.298	ukrbin.com
Cypripedium calceolus	Germany	49.046	12.0167	ukrbin.com
Cypripedium calceolus	Germany	49.0615	11.8469	ukrbin.com
Cypripedium calceolus	Germany	49.0676	11.858	ukrbin.com
Cypripedium calceolus	Germany	49.0902	8.82879	GBIF
Cypripedium calceolus	Germany	49.1815	11.928	ukrbin.com
Cypripedium calceolus	Germany	49.1909	11.9006	ukrbin.com
Cypripedium calceolus	Germany	49.2335	11.9286	ukrbin.com
Cypripedium calceolus	Germany	49.2761	11.6746	ukrbin.com
Cypripedium calceolus	Germany	49.2783	11.9218	GBIF
Cypripedium calceolus	Germany	49.2865	11.5784	GBIF
Cypripedium calceolus	Germany	49.3605	11.676	ukrbin.com
Cypripedium calceolus	Germany	49.4882	9.77976	ukrbin.com
Cypripedium calceolus	Germany	49.5111	11.5902	ukrbin.com
Cypripedium calceolus	Germany	49.5369	9.86382	GBIF
Cypripedium calceolus	Germany	49.7617	9.86781	GBIF
Cypripedium calceolus	Germany	49.7638	9.52071	GBIF
Cypripedium calceolus	Germany	49.8314	9.87641	ukrbin.com
Cypripedium calceolus	Germany	49.9681	10.5505	ukrbin.com
Cypripedium calceolus	Germany	49.9834	10.2205	GBIF
Cypripedium calceolus	Germany	49.9866	9.87185	GBIF
Cypripedium calceolus	Germany	50.3322	11.1288	ukrbin.com
Cypripedium calceolus	Germany	50.4061	9.90142	ukrbin.com
Cypripedium calceolus	Germany	50.4234	10.9357	ukrbin.com
Cypripedium calceolus	Germany	50.4287	10.5839	ukrbin.com
Cypripedium calceolus	Germany	50.6249	9.74127	ukrbin.com
Cypripedium calceolus	Germany	50.6535	10.5915	ukrbin.com
Cypripedium calceolus	Germany	50.7075	10.1125	ukrbin.com
Cypripedium calceolus	Germany	50.7157	10.1203	ukrbin.com
Cypripedium calceolus	Germany	50.8663	11.3093	GBIF
Cypripedium calceolus	Germany	50.8753	11.5167	ukrbin.com
Cypripedium calceolus	Germany	51.1106	8.10717	ukrbin.com
Cypripedium calceolus	Germany	51.1106	9.89283	ukrbin.com
Cypripedium calceolus	Germany	51.3079	11.6902	GBIF
Cypripedium calceolus	Germany	51.5634	9.18033	ukrbin.com
Cypripedium calceolus	Germany	54.5484	13.5816	ukrbin.com
Cypripedium calceolus	Germany	47.9657	8.83254	GBIF
Cypripedium calceolus	Germany	48.6344	10.1876	GBIF
Cypripedium calceolus	Germany	50.433	10.232	GBIF
Cypripedium calceolus	Germany	50.8588	11.6642	GBIF
Cypripedium calceolus	Germany	51.3353	9.89719	GBIF
Cypripedium calceolus	Germany	51.5623	9.54099	GBIF
Cypripedium calceolus	Germany	52.0096	9.91061	GBIF
Cypripedium calceolus	Germany	52.2914	10.7682	iNaturalist
Cypripedium calceolus	Greece	38.9453	21.8066	Tsiftsis, S. & Tsiripidis 2016
Cypripedium calceolus	Greece	40.3917	20.8358	Tsiftsis, S. & Tsiripidis 2016
Cypripedium calceolus	Greece	41.089	25.5677	Tsiftsis, S. & Tsiripidis 2016
Cypripedium calceolus	Hungary	46.7694	17.2272	Action Plan for Cypripedium calceolus in Europe
Cypripedium calceolus	Hungary	47.2362	16.6129	Krajowy plan ochrony gatunku obuwik pospolity
Cypripedium calceolus	Hungary	47.2515	17.8335	Krajowy plan ochrony gatunku obuwik pospolity
Cypripedium calceolus	Hungary	47.289	19.5568	Krajowy plan ochrony gatunku obuwik pospolity
Cypripedium calceolus	Hungary	47.3909	16.5294	Krajowy plan ochrony gatunku obuwik pospolity
Cypripedium calceolus	Italy	41.7651	13.9075	ukrbin.com
Cypripedium calceolus	Italy	45.1102	7.15626	Isaja & Dotti 2003
Cypripedium calceolus	Italy	45.1102	7.15626	Isaja & Dotti 2003
Cypripedium calceolus	Italy	45.1432	6.98803	Isaja & Dotti 2003
Cypripedium calceolus	Italy	45.6697	11.2231	naturamediterraneo.com
Cypripedium calceolus	Italy	45.7033	11.0904	Perezza & Decarli Perezza 2002
Cypripedium calceolus	Italy	45.7201	11.0182	Perezza & Decarli Perezza 2002
Cypripedium calceolus	Italy	45.7267	10.8438	Pedrini & al. 2014
Cypripedium calceolus	Italy	45.7408	11.1169	Perezza & Decarli Perezza 2002
Cypripedium calceolus	Italy	45.7541	11.0898	Perezza & Decarli Perezza 2002
Cypripedium calceolus	Italy	45.7615	11.1176	Perezza & Decarli Perezza 2002
Cypripedium calceolus	Italy	45.8171	11.0272	Perezza & Decarli Perezza 2002
Cypripedium calceolus	Italy	45.8343	11.0667	Perezza & Decarli Perezza 2002
Cypripedium calceolus	Italy	45.8347	11.0499	Perezza & Decarli Perezza 2002
Cypripedium calceolus	Italy	45.8446	10.8949	Perezza & Decarli Perezza 2002
Cypripedium calceolus	Italy	45.8698	10.7671	Perezza & Decarli Perezza 2002
Cypripedium calceolus	Italy	45.8863	10.8317	Perezza & Decarli Perezza 2002
Cypripedium calceolus	Italy	45.8968	10.7998	Perezza & Decarli Perezza 2002
Cypripedium calceolus	Italy	45.8987	10.8715	Perezza & Decarli Perezza 2002
Cypripedium calceolus	Italy	45.9057	10.771	Perezza & Decarli Perezza 2002
Cypripedium calceolus	Italy	45.9125	10.7248	Perezza & Decarli Perezza 2002
Cypripedium calceolus	Italy	45.9286	10.8546	Perezza & Decarli Perezza 2002
Cypripedium calceolus	Italy	45.9546	10.2892	naturamediterraneo.com
Cypripedium calceolus	Italy	45.9567	10.9898	Perezza & Decarli Perezza 2002
Cypripedium calceolus	Italy	45.9679	11.0091	Perezza & Decarli Perezza 2002
Cypripedium calceolus	Italy	45.9708	10.8054	Perezza & Decarli Perezza 2002
Cypripedium calceolus	Italy	45.9742	10.7138	Perezza & Decarli Perezza 2002
Cypripedium calceolus	Italy	45.9891	10.7598	Perezza & Decarli Perezza 2002
Cypripedium calceolus	Italy	45.9911	10.719	Perezza & Decarli Perezza 2002
Cypripedium calceolus	Italy	46.0136	11.4667	ukrbin.com
Cypripedium calceolus	Italy	46.0141	11.1467	Perazza 1995
Cypripedium calceolus	Italy	46.0333	11.4844	Perazza 1995
Cypripedium calceolus	Italy	46.1356	10.6216	Pedrini & al. 2014
Cypripedium calceolus	Italy	46.1982	10.8185	naturamediterraneo.com
Cypripedium calceolus	Italy	46.2274	11.866	iNaturalist
Cypripedium calceolus	Italy	46.2595	10.9469	iNaturalist
Cypripedium calceolus	Italy	46.2637	11.7996	Perazza 1995
Cypripedium calceolus	Italy	46.2801	11.7827	Perazza 1995
Cypripedium calceolus	Italy	46.3176	12.0095	naturamediterraneo.com
Cypripedium calceolus	Italy	46.3269	11.2015	Perezza & Decarli Perezza 2002
Cypripedium calceolus	Italy	46.3623	11.4104	iNaturalist
Cypripedium calceolus	Italy	46.4891	12.4473	naturamediterraneo.com
Cypripedium calceolus	Italy	46.5594	12.5488	naturamediterraneo.com
Cypripedium calceolus	Italy	46.5693	12.7263	Portale della Flora d'Italia
Cypripedium calceolus	Italy	46.5833	12.8121	Portale della Flora d'Italia
Cypripedium calceolus	Italy	46.596	11.6714	Perazza 1995
Cypripedium calceolus	Italy	46.657	12.4198	Perazza 1995
Cypripedium calceolus	Italy	46.7508	12.3344	naturamediterraneo.com
Cypripedium calceolus	Italy	46.7978	11.9403	ukrbin.com
Cypripedium calceolus	Lithuania	44.64	33.6555	Raðomavièius 2007
Cypripedium calceolus	Lithuania	44.7806	34.2323	Raðomavièius 2007
Cypripedium calceolus	Lithuania	54.0233	24.5834	Raðomavièius 2007
Cypripedium calceolus	Lithuania	54.2012	23.5617	Raðomavièius 2007
Cypripedium calceolus	Lithuania	54.2445	23.7326	Raðomavièius 2007
Cypripedium calceolus	Lithuania	54.2581	24.032	Raðomavièius 2007
Cypripedium calceolus	Lithuania	54.5395	24.5621	Raðomavièius 2007
Cypripedium calceolus	Lithuania	54.7382	25.3861	Raðomavièius 2007
Cypripedium calceolus	Lithuania	54.7848	25.3168	Raðomavièius 2007
Cypripedium calceolus	Lithuania	55.0274	25.8914	Raðomavièius 2007
Cypripedium calceolus	Lithuania	55.2961	25.8853	Raðomavièius 2007
Cypripedium calceolus	Lithuania	55.7979	25.8029	Raðomavièius 2007
Cypripedium calceolus	Lithuania	56.0657	22.4081	Raðomavièius 2007
Cypripedium calceolus	Lithuania	56.3245	23.9006	Raðomavièius 2007
Cypripedium calceolus	Lithuania	56.3338	23.2376	Raðomavièius 2007
Cypripedium calceolus	Lithuania	56.357	22.9114	Raðomavièius 2007
Cypripedium calceolus	Luxembourg	49.64	6.34943	ukrbin.com
Cypripedium calceolus	Luxembourg	49.72	6.48409	ukrbin.com
Cypripedium calceolus	Moldova	47.3242	28.1135	SalvaEco
Cypripedium calceolus	Moldova	47.3356	28.6537	SalvaEco
Cypripedium calceolus	Mongolia	46.5833	104.333	ukrbin.com
Cypripedium calceolus	Montenegro	42.6813	19.7107	GBIF
Cypripedium calceolus	Montenegro	42.7317	19.6602	Petrović & al. 2008
Cypripedium calceolus	Montenegro	42.9823	19.0458	GBIF
Cypripedium calceolus	Montenegro	43.0048	19.2939	GBIF
Cypripedium calceolus	Montenegro	43.0092	19.4256	Petrović & al. 2008
Cypripedium calceolus	Montenegro	43.0265	19.4003	Petrović & al. 2008
Cypripedium calceolus	Montenegro	43.0692	19.1141	Petrović & al. 2008
Cypripedium calceolus	Montenegro	43.2149	19.0593	Natura2000 report
Cypripedium calceolus	Norway	59.0014	9.75371	ukrbin.com
Cypripedium calceolus	Norway	59.0092	9.70368	ukrbin.com
Cypripedium calceolus	Norway	59.0556	9.693	ukrbin.com
Cypripedium calceolus	Norway	59.0786	9.68038	ukrbin.com
Cypripedium calceolus	Norway	59.0877	9.65439	ukrbin.com
Cypripedium calceolus	Norway	59.0993	9.65315	ukrbin.com
Cypripedium calceolus	Norway	59.1012	9.65464	ukrbin.com
Cypripedium calceolus	Norway	59.1029	9.65414	ukrbin.com
Cypripedium calceolus	Norway	59.1189	9.69865	ukrbin.com
Cypripedium calceolus	Norway	59.1363	9.57239	ukrbin.com
Cypripedium calceolus	Norway	59.3147	9.52084	ukrbin.com
Cypripedium calceolus	Norway	59.3154	9.51676	ukrbin.com
Cypripedium calceolus	Norway	59.3155	9.51822	ukrbin.com
Cypripedium calceolus	Norway	59.5624	9.64146	ukrbin.com
Cypripedium calceolus	Norway	59.5683	9.70558	ukrbin.com
Cypripedium calceolus	Norway	59.5746	9.69115	ukrbin.com
Cypripedium calceolus	Norway	59.5841	9.68023	ukrbin.com
Cypripedium calceolus	Norway	59.6671	9.84789	ukrbin.com
Cypripedium calceolus	Norway	59.7085	10.1375	ukrbin.com
Cypripedium calceolus	Norway	59.7183	10.04	ukrbin.com
Cypripedium calceolus	Norway	59.7263	10.1647	ukrbin.com
Cypripedium calceolus	Norway	59.7359	10.085	ukrbin.com
Cypripedium calceolus	Norway	59.7402	10.0738	ukrbin.com
Cypripedium calceolus	Norway	59.7406	10.0585	ukrbin.com
Cypripedium calceolus	Norway	59.7722	10.0417	ukrbin.com
Cypripedium calceolus	Norway	59.7947	10.4287	ukrbin.com
Cypripedium calceolus	Norway	59.8104	10.2925	ukrbin.com
Cypripedium calceolus	Norway	59.813	10.2911	ukrbin.com
Cypripedium calceolus	Norway	59.8621	10.7492	ukrbin.com
Cypripedium calceolus	Norway	59.8679	10.7564	ukrbin.com
Cypripedium calceolus	Norway	59.9026	10.3124	ukrbin.com
Cypripedium calceolus	Norway	59.9084	10.6816	ukrbin.com
Cypripedium calceolus	Norway	59.9087	10.341	ukrbin.com
Cypripedium calceolus	Norway	59.9093	10.2784	ukrbin.com
Cypripedium calceolus	Norway	59.9109	10.0997	ukrbin.com
Cypripedium calceolus	Norway	59.9164	10.6797	ukrbin.com
Cypripedium calceolus	Norway	59.9492	10.3337	ukrbin.com
Cypripedium calceolus	Norway	59.9631	10.2895	ukrbin.com
Cypripedium calceolus	Norway	59.9676	10.2807	ukrbin.com
Cypripedium calceolus	Norway	59.9722	9.96703	ukrbin.com
Cypripedium calceolus	Norway	59.9724	10.254	ukrbin.com
Cypripedium calceolus	Norway	59.9745	10.2666	ukrbin.com
Cypripedium calceolus	Norway	59.9908	10.2099	ukrbin.com
Cypripedium calceolus	Norway	60.0716	10.2038	ukrbin.com
Cypripedium calceolus	Norway	60.0716	10.2038	ukrbin.com
Cypripedium calceolus	Norway	60.089	9.99887	ukrbin.com
Cypripedium calceolus	Norway	60.1022	10.2949	ukrbin.com
Cypripedium calceolus	Norway	60.1163	10.2672	ukrbin.com
Cypripedium calceolus	Norway	60.1365	10.3239	ukrbin.com
Cypripedium calceolus	Norway	60.1423	10.3235	ukrbin.com
Cypripedium calceolus	Norway	60.1424	10.3145	ukrbin.com
Cypripedium calceolus	Norway	60.1538	10.3282	ukrbin.com
Cypripedium calceolus	Norway	60.236	10.3814	ukrbin.com
Cypripedium calceolus	Norway	60.2534	10.4364	ukrbin.com
Cypripedium calceolus	Norway	60.2536	10.4183	ukrbin.com
Cypripedium calceolus	Norway	60.2593	10.6653	ukrbin.com
Cypripedium calceolus	Norway	60.2722	10.6352	ukrbin.com
Cypripedium calceolus	Norway	60.389	5.35149	ukrbin.com
Cypripedium calceolus	Norway	60.4633	11.1822	ukrbin.com
Cypripedium calceolus	Norway	60.6125	10.6469	ukrbin.com
Cypripedium calceolus	Norway	60.6445	9.86856	ukrbin.com
Cypripedium calceolus	Norway	60.645	8.97014	ukrbin.com
Cypripedium calceolus	Norway	60.6964	10.9141	ukrbin.com
Cypripedium calceolus	Norway	60.8389	10.1001	ukrbin.com
Cypripedium calceolus	Norway	60.8882	9.63565	ukrbin.com
Cypripedium calceolus	Norway	60.8891	9.64027	ukrbin.com
Cypripedium calceolus	Norway	60.9052	4.87981	ukrbin.com
Cypripedium calceolus	Norway	60.9052	10.328	ukrbin.com
Cypripedium calceolus	Norway	60.9066	9.39205	ukrbin.com
Cypripedium calceolus	Norway	60.9371	10.1149	ukrbin.com
Cypripedium calceolus	Norway	60.9375	10.1061	ukrbin.com
Cypripedium calceolus	Norway	60.9389	10.1165	ukrbin.com
Cypripedium calceolus	Norway	60.9431	10.1073	ukrbin.com
Cypripedium calceolus	Norway	60.9448	10.1068	ukrbin.com
Cypripedium calceolus	Norway	60.9474	10.1005	ukrbin.com
Cypripedium calceolus	Norway	60.9509	9.95958	ukrbin.com
Cypripedium calceolus	Norway	61.1961	11.9851	ukrbin.com
Cypripedium calceolus	Norway	61.2035	10.4314	ukrbin.com
Cypripedium calceolus	Norway	61.2121	10.4597	ukrbin.com
Cypripedium calceolus	Norway	61.3056	11.4538	ukrbin.com
Cypripedium calceolus	Norway	61.3554	12.7146	ukrbin.com
Cypripedium calceolus	Norway	61.3965	12.1428	ukrbin.com
Cypripedium calceolus	Norway	61.4069	12.1471	ukrbin.com
Cypripedium calceolus	Norway	61.432	12.1208	ukrbin.com
Cypripedium calceolus	Norway	61.4327	10.9543	ukrbin.com
Cypripedium calceolus	Norway	61.4336	11.0419	ukrbin.com
Cypripedium calceolus	Norway	61.4355	12.1049	ukrbin.com
Cypripedium calceolus	Norway	61.4785	11.0448	ukrbin.com
Cypripedium calceolus	Norway	61.4877	11.0595	ukrbin.com
Cypripedium calceolus	Norway	61.4885	10.9704	ukrbin.com
Cypripedium calceolus	Norway	61.5391	11.1899	ukrbin.com
Cypripedium calceolus	Norway	61.5506	10.9934	ukrbin.com
Cypripedium calceolus	Norway	61.5506	10.9922	ukrbin.com
Cypripedium calceolus	Norway	61.5875	10.9578	ukrbin.com
Cypripedium calceolus	Norway	61.619	10.923	ukrbin.com
Cypripedium calceolus	Norway	61.62	11.0539	ukrbin.com
Cypripedium calceolus	Norway	61.6475	8.09117	ukrbin.com
Cypripedium calceolus	Norway	61.6498	8.10337	ukrbin.com
Cypripedium calceolus	Norway	61.6824	10.9165	ukrbin.com
Cypripedium calceolus	Norway	61.7138	8.29068	ukrbin.com
Cypripedium calceolus	Norway	61.7442	11.9812	ukrbin.com
Cypripedium calceolus	Norway	61.7887	10.6861	ukrbin.com
Cypripedium calceolus	Norway	61.8023	10.6773	ukrbin.com
Cypripedium calceolus	Norway	62.5355	9.64134	ukrbin.com
Cypripedium calceolus	Norway	62.5489	9.64163	ukrbin.com
Cypripedium calceolus	Norway	62.5516	9.64006	ukrbin.com
Cypripedium calceolus	Norway	62.5802	9.27356	ukrbin.com
Cypripedium calceolus	Norway	62.6078	9.51626	ukrbin.com
Cypripedium calceolus	Norway	62.6079	9.49678	ukrbin.com
Cypripedium calceolus	Norway	62.8845	7.20051	ukrbin.com
Cypripedium calceolus	Norway	62.974	7.17528	ukrbin.com
Cypripedium calceolus	Norway	63.1304	9.98166	ukrbin.com
Cypripedium calceolus	Norway	63.1344	10.1417	ukrbin.com
Cypripedium calceolus	Norway	63.1345	10.1415	ukrbin.com
Cypripedium calceolus	Norway	63.1572	10.0024	ukrbin.com
Cypripedium calceolus	Norway	63.7373	11.6742	ukrbin.com
Cypripedium calceolus	Norway	63.7373	11.6742	ukrbin.com
Cypripedium calceolus	Norway	63.9898	12.1483	ukrbin.com
Cypripedium calceolus	Norway	64.1525	11.7964	ukrbin.com
Cypripedium calceolus	Norway	64.1564	11.8277	ukrbin.com
Cypripedium calceolus	Norway	64.1633	11.8351	ukrbin.com
Cypripedium calceolus	Norway	64.1651	11.8401	ukrbin.com
Cypripedium calceolus	Norway	64.1744	11.8295	ukrbin.com
Cypripedium calceolus	Norway	64.1845	11.7688	ukrbin.com
Cypripedium calceolus	Norway	64.2079	11.8073	ukrbin.com
Cypripedium calceolus	Norway	64.2533	12.4087	ukrbin.com
Cypripedium calceolus	Norway	64.2551	12.41	ukrbin.com
Cypripedium calceolus	Norway	64.262	12.3672	ukrbin.com
Cypripedium calceolus	Norway	64.3709	11.7893	ukrbin.com
Cypripedium calceolus	Norway	64.8843	12.4446	ukrbin.com
Cypripedium calceolus	Norway	64.9061	12.4108	ukrbin.com
Cypripedium calceolus	Norway	65.0768	12.0634	ukrbin.com
Cypripedium calceolus	Norway	65.2478	12.469	ukrbin.com
Cypripedium calceolus	Norway	65.2481	12.4818	ukrbin.com
Cypripedium calceolus	Norway	65.2554	12.5456	ukrbin.com
Cypripedium calceolus	Norway	65.2558	12.5454	ukrbin.com
Cypripedium calceolus	Norway	65.3212	13.3063	ukrbin.com
Cypripedium calceolus	Norway	65.3992	14.0189	ukrbin.com
Cypripedium calceolus	Norway	65.4	14.0118	ukrbin.com
Cypripedium calceolus	Norway	65.4047	12.4802	ukrbin.com
Cypripedium calceolus	Norway	65.4099	12.4689	ukrbin.com
Cypripedium calceolus	Norway	65.5059	14.083	ukrbin.com
Cypripedium calceolus	Norway	65.523	14.0997	ukrbin.com
Cypripedium calceolus	Norway	65.5238	13.7103	ukrbin.com
Cypripedium calceolus	Norway	65.5329	14.0885	ukrbin.com
Cypripedium calceolus	Norway	65.5341	14.0788	ukrbin.com
Cypripedium calceolus	Norway	65.5486	13.7756	ukrbin.com
Cypripedium calceolus	Norway	65.5506	13.8021	ukrbin.com
Cypripedium calceolus	Norway	65.551	13.7874	ukrbin.com
Cypripedium calceolus	Norway	65.5827	13.3146	ukrbin.com
Cypripedium calceolus	Norway	65.5834	13.3089	ukrbin.com
Cypripedium calceolus	Norway	65.7367	13.2759	ukrbin.com
Cypripedium calceolus	Norway	65.738	13.2753	ukrbin.com
Cypripedium calceolus	Norway	65.7785	13.2835	ukrbin.com
Cypripedium calceolus	Norway	65.8144	13.2811	ukrbin.com
Cypripedium calceolus	Norway	65.8153	13.2805	ukrbin.com
Cypripedium calceolus	Norway	65.8206	13.2714	ukrbin.com
Cypripedium calceolus	Norway	65.8294	13.2598	ukrbin.com
Cypripedium calceolus	Norway	65.8296	13.2707	ukrbin.com
Cypripedium calceolus	Norway	65.8377	13.2001	ukrbin.com
Cypripedium calceolus	Norway	65.8562	13.247	ukrbin.com
Cypripedium calceolus	Norway	66.4101	14.7151	ukrbin.com
Cypripedium calceolus	Norway	66.8192	15.465	ukrbin.com
Cypripedium calceolus	Norway	66.8255	15.4554	ukrbin.com
Cypripedium calceolus	Norway	66.8482	15.3396	ukrbin.com
Cypripedium calceolus	Norway	66.8917	14.3693	ukrbin.com
Cypripedium calceolus	Norway	66.8921	14.6666	ukrbin.com
Cypripedium calceolus	Norway	66.9425	15.3135	ukrbin.com
Cypripedium calceolus	Norway	66.9557	15.1065	ukrbin.com
Cypripedium calceolus	Norway	67.0255	14.5506	ukrbin.com
Cypripedium calceolus	Norway	67.0274	14.5523	ukrbin.com
Cypripedium calceolus	Norway	67.0332	14.5602	ukrbin.com
Cypripedium calceolus	Norway	67.0498	14.0572	ukrbin.com
Cypripedium calceolus	Norway	67.0593	14.0505	ukrbin.com
Cypripedium calceolus	Norway	67.0859	15.3682	ukrbin.com
Cypripedium calceolus	Norway	67.1034	15.3674	ukrbin.com
Cypripedium calceolus	Norway	67.1054	15.4595	ukrbin.com
Cypripedium calceolus	Norway	67.1226	15.3965	ukrbin.com
Cypripedium calceolus	Norway	67.1266	14.9424	ukrbin.com
Cypripedium calceolus	Norway	67.1394	15.4625	ukrbin.com
Cypripedium calceolus	Norway	67.1446	14.9885	ukrbin.com
Cypripedium calceolus	Norway	67.1624	15.3829	ukrbin.com
Cypripedium calceolus	Norway	67.2049	15.4494	ukrbin.com
Cypripedium calceolus	Norway	67.2105	14.9984	ukrbin.com
Cypripedium calceolus	Norway	67.2145	15.0099	ukrbin.com
Cypripedium calceolus	Norway	67.3328	15.4546	ukrbin.com
Cypripedium calceolus	Norway	68.1137	16.3991	ukrbin.com
Cypripedium calceolus	Norway	68.3544	16.8343	ukrbin.com
Cypripedium calceolus	Norway	68.4611	16.7359	ukrbin.com
Cypripedium calceolus	Norway	68.4617	16.699	ukrbin.com
Cypripedium calceolus	Norway	68.467	16.7428	ukrbin.com
Cypripedium calceolus	Norway	68.4754	17.0619	ukrbin.com
Cypripedium calceolus	Norway	68.4812	17.1135	ukrbin.com
Cypripedium calceolus	Norway	68.7649	16.8663	ukrbin.com
Cypripedium calceolus	Norway	68.7739	16.867	ukrbin.com
Cypripedium calceolus	Norway	68.829	18.5293	ukrbin.com
Cypripedium calceolus	Norway	68.8561	19.0994	ukrbin.com
Cypripedium calceolus	Norway	69.0062	19.543	ukrbin.com
Cypripedium calceolus	Norway	69.0199	19.5093	ukrbin.com
Cypripedium calceolus	Norway	69.0276	18.4834	ukrbin.com
Cypripedium calceolus	Norway	69.0644	19.4628	ukrbin.com
Cypripedium calceolus	Norway	69.0906	18.2011	ukrbin.com
Cypripedium calceolus	Norway	69.2072	18.4929	ukrbin.com
Cypripedium calceolus	Norway	69.2794	18.8214	ukrbin.com
Cypripedium calceolus	Norway	69.3035	20.4534	ukrbin.com
Cypripedium calceolus	Norway	69.3039	20.4441	ukrbin.com
Cypripedium calceolus	Norway	69.3082	20.7335	ukrbin.com
Cypripedium calceolus	Norway	69.3186	20.4038	ukrbin.com
Cypripedium calceolus	Norway	69.3231	20.4036	ukrbin.com
Cypripedium calceolus	Norway	69.3412	20.4666	ukrbin.com
Cypripedium calceolus	Norway	69.3734	29.683	ukrbin.com
Cypripedium calceolus	Norway	69.4746	30.0857	ukrbin.com
Cypripedium calceolus	Norway	69.5683	30.154	ukrbin.com
Cypripedium calceolus	Norway	69.5852	21.2742	ukrbin.com
Cypripedium calceolus	Norway	69.7123	19.6703	ukrbin.com
Cypripedium calceolus	Norway	69.8985	29.1425	ukrbin.com
Cypripedium calceolus	Norway	69.9163	23.4687	ukrbin.com
Cypripedium calceolus	Norway	69.9167	23.4664	ukrbin.com
Cypripedium calceolus	Norway	69.9976	19.9417	ukrbin.com
Cypripedium calceolus	Norway	69.9981	19.9574	ukrbin.com
Cypripedium calceolus	Norway	70.0092	19.8583	ukrbin.com
Cypripedium calceolus	Norway	70.026	23.3481	ukrbin.com
Cypripedium calceolus	Norway	70.0266	23.34	ukrbin.com
Cypripedium calceolus	Norway	59.3145	9.52003	GBIF
Cypripedium calceolus	Norway	59.8485	10.1907	GBIF
Cypripedium calceolus	Norway	60.1195	10.2692	GBIF
Cypripedium calceolus	Norway	64.2044	12.1876	GBIF
Cypripedium calceolus	Norway	64.2047	12.1902	GBIF
Cypripedium calceolus	Poland	49.2339	19.9405	Krajowy plan ochrony gatunku obuwik pospolity
Cypripedium calceolus	Poland	49.2783	20.0086	Krajowy plan ochrony gatunku obuwik pospolity
Cypripedium calceolus	Poland	49.4203	20.4404	Krajowy plan ochrony gatunku obuwik pospolity
Cypripedium calceolus	Poland	50.0455	19.1863	Krajowy plan ochrony gatunku obuwik pospolity
Cypripedium calceolus	Poland	50.1012	19.6631	Krajowy plan ochrony gatunku obuwik pospolity
Cypripedium calceolus	Poland	50.1071	19.7019	Krajowy plan ochrony gatunku obuwik pospolity
Cypripedium calceolus	Poland	50.1154	19.4792	Krajowy plan ochrony gatunku obuwik pospolity
Cypripedium calceolus	Poland	50.1214	19.6642	Krajowy plan ochrony gatunku obuwik pospolity
Cypripedium calceolus	Poland	50.16	19.8243	Krajowy plan ochrony gatunku obuwik pospolity
Cypripedium calceolus	Poland	50.1603	19.7954	Krajowy plan ochrony gatunku obuwik pospolity
Cypripedium calceolus	Poland	50.1959	20.0089	Krajowy plan ochrony gatunku obuwik pospolity
Cypripedium calceolus	Poland	50.2854	19.9209	Krajowy plan ochrony gatunku obuwik pospolity
Cypripedium calceolus	Poland	50.2966	19.8172	Krajowy plan ochrony gatunku obuwik pospolity
Cypripedium calceolus	Poland	50.3194	19.9817	Krajowy plan ochrony gatunku obuwik pospolity
Cypripedium calceolus	Poland	50.3288	19.6828	Krajowy plan ochrony gatunku obuwik pospolity
Cypripedium calceolus	Poland	50.3296	20.1628	Krajowy plan ochrony gatunku obuwik pospolity
Cypripedium calceolus	Poland	50.3381	16.6828	Jakubska-Busse, field study
Cypripedium calceolus	Poland	50.3414	20.1448	Krajowy plan ochrony gatunku obuwik pospolity
Cypripedium calceolus	Poland	50.3466	16.6746	Jakubska-Busse, field study
Cypripedium calceolus	Poland	50.3497	23.61	Krajowy plan ochrony gatunku obuwik pospolity
Cypripedium calceolus	Poland	50.356	16.6826	Jakubska-Busse, field study
Cypripedium calceolus	Poland	50.3569	19.7086	Krajowy plan ochrony gatunku obuwik pospolity
Cypripedium calceolus	Poland	50.3589	16.6647	Jakubska-Busse, field study
Cypripedium calceolus	Poland	50.3591	16.6654	Krajowy plan ochrony gatunku obuwik pospolity
Cypripedium calceolus	Poland	50.4093	18.8467	Krajowy plan ochrony gatunku obuwik pospolity
Cypripedium calceolus	Poland	50.4109	23.53	Krajowy plan ochrony gatunku obuwik pospolity
Cypripedium calceolus	Poland	50.4201	16.2387	Zielnik szkolny
Cypripedium calceolus	Poland	50.4345	23.983	Krajowy plan ochrony gatunku obuwik pospolity
Cypripedium calceolus	Poland	50.4397	19.7865	Krajowy plan ochrony gatunku obuwik pospolity
Cypripedium calceolus	Poland	50.4584	20.3902	Krajowy plan ochrony gatunku obuwik pospolity
Cypripedium calceolus	Poland	50.4654	16.3582	Krajowy plan ochrony gatunku obuwik pospolity
Cypripedium calceolus	Poland	50.4701	20.5056	Krajowy plan ochrony gatunku obuwik pospolity
Cypripedium calceolus	Poland	50.4715	23.2879	Krajowy plan ochrony gatunku obuwik pospolity
Cypripedium calceolus	Poland	50.4813	19.6046	Krajowy plan ochrony gatunku obuwik pospolity
Cypripedium calceolus	Poland	50.6024	23.1486	Krajowy plan ochrony gatunku obuwik pospolity
Cypripedium calceolus	Poland	50.6308	23.0835	Krajowy plan ochrony gatunku obuwik pospolity
Cypripedium calceolus	Poland	50.6574	23.3677	Krajowy plan ochrony gatunku obuwik pospolity
Cypripedium calceolus	Poland	50.7271	20.2313	Krajowy plan ochrony gatunku obuwik pospolity
Cypripedium calceolus	Poland	50.7327	23.8334	Krajowy plan ochrony gatunku obuwik pospolity
Cypripedium calceolus	Poland	50.751	21.7911	Krajowy plan ochrony gatunku obuwik pospolity
Cypripedium calceolus	Poland	50.78	23.5167	Krajowy plan ochrony gatunku obuwik pospolity
Cypripedium calceolus	Poland	50.8685	23.3685	Krajowy plan ochrony gatunku obuwik pospolity
Cypripedium calceolus	Poland	50.9164	21.924	Krajowy plan ochrony gatunku obuwik pospolity
Cypripedium calceolus	Poland	50.9311	15.9964	ukrbin.com
Cypripedium calceolus	Poland	50.9353	16.0329	Krajowy plan ochrony gatunku obuwik pospolity
Cypripedium calceolus	Poland	50.9355	15.9401	Zielnik Dolnego Śląska
Cypripedium calceolus	Poland	50.9381	15.9328	Jakubska-Busse, field study
Cypripedium calceolus	Poland	50.9421	15.9086	Jakubska-Busse, field study
Cypripedium calceolus	Poland	50.9525	16.0397	Jakubska-Busse, field study
Cypripedium calceolus	Poland	50.9561	15.9138	Krajowy plan ochrony gatunku obuwik pospolity
Cypripedium calceolus	Poland	50.9569	16.0361	ukrbin.com
Cypripedium calceolus	Poland	50.9576	23.4337	Krajowy plan ochrony gatunku obuwik pospolity
Cypripedium calceolus	Poland	50.9589	16.0447	Jakubska-Busse, field study
Cypripedium calceolus	Poland	50.968	15.8561	Krajowy plan ochrony gatunku obuwik pospolity
Cypripedium calceolus	Poland	50.9683	16.0553	ukrbin.com
Cypripedium calceolus	Poland	50.9687	21.5036	Krajowy plan ochrony gatunku obuwik pospolity
Cypripedium calceolus	Poland	51.0097	23.6705	Krajowy plan ochrony gatunku obuwik pospolity
Cypripedium calceolus	Poland	51.0282	23.5404	Krajowy plan ochrony gatunku obuwik pospolity
Cypripedium calceolus	Poland	51.0282	23.5422	Krajowy plan ochrony gatunku obuwik pospolity
Cypripedium calceolus	Poland	51.1095	23.4245	Krajowy plan ochrony gatunku obuwik pospolity
Cypripedium calceolus	Poland	51.1261	17.4147	Jakubska-Busse, field study
Cypripedium calceolus	Poland	51.1291	20.0911	Krajowy plan ochrony gatunku obuwik pospolity
Cypripedium calceolus	Poland	51.1374	17.6004	Zielnik szkolny
Cypripedium calceolus	Poland	51.8944	22.8524	Krajowy plan ochrony gatunku obuwik pospolity
Cypripedium calceolus	Poland	51.9412	22.8318	Krajowy plan ochrony gatunku obuwik pospolity
Cypripedium calceolus	Poland	51.9543	22.8172	Krajowy plan ochrony gatunku obuwik pospolity
Cypripedium calceolus	Poland	52.1976	20.3981	Krajowy plan ochrony gatunku obuwik pospolity
Cypripedium calceolus	Poland	52.4622	16.5276	Krajowy plan ochrony gatunku obuwik pospolity
Cypripedium calceolus	Poland	53.352	22.5925	Krajowy plan ochrony gatunku obuwik pospolity
Cypripedium calceolus	Poland	53.3977	19.408	Krajowy plan ochrony gatunku obuwik pospolity
Cypripedium calceolus	Poland	53.6269	21.3539	Krajowy plan ochrony gatunku obuwik pospolity
Cypripedium calceolus	Poland	53.6367	21.3384	Krajowy plan ochrony gatunku obuwik pospolity
Cypripedium calceolus	Poland	53.8961	22.9553	Krajowy plan ochrony gatunku obuwik pospolity
Cypripedium calceolus	Poland	54.002	17.4599	Krajowy plan ochrony gatunku obuwik pospolity
Cypripedium calceolus	Poland	54.0072	23.0578	Krajowy plan ochrony gatunku obuwik pospolity
Cypripedium calceolus	Poland	54.0284	16.6887	Krajowy plan ochrony gatunku obuwik pospolity
Cypripedium calceolus	Poland	54.0356	23.2037	Krajowy plan ochrony gatunku obuwik pospolity
Cypripedium calceolus	Poland	54.25	18.1071	Krajowy plan ochrony gatunku obuwik pospolity
Cypripedium calceolus	Poland	54.3631	22.8687	ukrbin.com
Cypripedium calceolus	Poland	54.3883	18.057	Krajowy plan ochrony gatunku obuwik pospolity
Cypripedium calceolus	Romania	45.4587	25.5169	GBIF
Cypripedium calceolus	Romania	46.2948	23.4656	Balázs & al.. 2016
Cypripedium calceolus	Romania	46.7339	23.5595	Balázs & al.. 2016
Cypripedium calceolus	Russian Federation	54.8022	45.4137	GBIF
Cypripedium calceolus	Russian Federation	56.2853	101.788	ukrbin.com
Cypripedium calceolus	Russian Federation	56.3106	41.7256	GBIF
Cypripedium calceolus	Russian Federation	56.3675	42.2306	GBIF
Cypripedium calceolus	Russian Federation	56.8646	53.4653	ukrbin.com
Cypripedium calceolus	Russian Federation	57.0973	53.2537	ukrbin.com
Cypripedium calceolus	Russian Federation	57.8227	34.648	GBIF
Cypripedium calceolus	Russian Federation	58.995	42.775	GBIF
Cypripedium calceolus	Russian Federation	59.1599	45.125	ukrbin.com
Cypripedium calceolus	Russian Federation	60.3466	49.122	Teteryuk & Kirillova 2011
Cypripedium calceolus	Russian Federation	60.5313	50.7348	Teteryuk & Kirillova 2011
Cypripedium calceolus	Russian Federation	61.6439	55.1348	Teteryuk & Kirillova 2011
Cypripedium calceolus	Russian Federation	61.6948	50.631	Teteryuk & Kirillova 2011
Cypripedium calceolus	Russian Federation	61.7994	53.5383	Teteryuk & Kirillova 2011
Cypripedium calceolus	Russian Federation	61.9335	59.0267	Teteryuk & Kirillova 2011
Cypripedium calceolus	Russian Federation	62.0654	47.5003	ukrbin.com
Cypripedium calceolus	Russian Federation	62.4828	58.9361	Teteryuk & Kirillova 2011
Cypripedium calceolus	Russian Federation	62.8131	56.3732	Teteryuk & Kirillova 2011
Cypripedium calceolus	Russian Federation	63.4734	53.5436	GBIF
Cypripedium calceolus	Russian Federation	63.4734	53.5436	Teteryuk & Kirillova 2011
Cypripedium calceolus	Russian Federation	63.6946	53.6563	GBIF
Cypripedium calceolus	Russian Federation	63.6946	53.6563	Teteryuk & Kirillova 2011
Cypripedium calceolus	Russian Federation	63.8656	49.5652	Teteryuk & Kirillova 2011
Cypripedium calceolus	Russian Federation	64.1535	49.411	Teteryuk & Kirillova 2011
Cypripedium calceolus	Russian Federation	64.8323	59.0103	Teteryuk & Kirillova 2011
Cypripedium calceolus	Russian Federation	64.8411	50.5865	Teteryuk & Kirillova 2011
Cypripedium calceolus	Russian Federation	64.9822	56.8798	Teteryuk & Kirillova 2011
Cypripedium calceolus	Russian Federation	65.5218	52.3856	Teteryuk & Kirillova 2011
Cypripedium calceolus	Russian Federation	65.5656	49.5922	Teteryuk & Kirillova 2011
Cypripedium calceolus	Russian Federation	65.5874	60.5095	Teteryuk & Kirillova 2011
Cypripedium calceolus	Russian Federation	66.3637	59.8123	GBIF
Cypripedium calceolus	Russian Federation	66.3637	59.8123	Teteryuk & Kirillova 2011
Cypripedium calceolus	Serbia	43.148	22.2236	FAO report
Cypripedium calceolus	Slovakia	48.824	20.0932	ukrbin.com
Cypripedium calceolus	Slovakia	48.8903	18.9611	iNaturalist
Cypripedium calceolus	Slovakia	49.1231	19.2162	iNaturalist
Cypripedium calceolus	Slovakia	49.2098	18.9602	iNaturalist
Cypripedium calceolus	Slovenia	46.3665	14.5633	WildSlovenia
Cypripedium calceolus	Slovenia	46.3999	13.7442	iNaturalist
Cypripedium calceolus	Spain	41.72	2.33336	ukrbin.com
Cypripedium calceolus	Spain	41.7789	2.33889	ukrbin.com
Cypripedium calceolus	Spain	41.9489	2.21888	ukrbin.com
Cypripedium calceolus	Spain	42.1289	1.72887	ukrbin.com
Cypripedium calceolus	Spain	42.17	1.78283	ukrbin.com
Cypripedium calceolus	Spain	42.17	2.03	ukrbin.com
Cypripedium calceolus	Spain	42.17	2.3	ukrbin.com
Cypripedium calceolus	Spain	42.17	2.44502	ukrbin.com
Cypripedium calceolus	Spain	42.2189	1.96887	ukrbin.com
Cypripedium calceolus	Spain	42.2189	2.08887	ukrbin.com
Cypripedium calceolus	Spain	42.2189	2.20888	ukrbin.com
Cypripedium calceolus	Spain	42.2289	2.32888	ukrbin.com
Cypripedium calceolus	Spain	42.26	2.19428	ukrbin.com
Cypripedium calceolus	Spain	42.35	2.48832	ukrbin.com
Cypripedium calceolus	Spain	42.59	0.07	ukrbin.com
Cypripedium calceolus	Spain	42.6389	-0.051176	ukrbin.com
Cypripedium calceolus	Spain	42.6589	0.108826	ukrbin.com
Cypripedium calceolus	Spain	42.6689	0.098825	ukrbin.com
Cypripedium calceolus	Spain	42.69	-0.43	ukrbin.com
Cypripedium calceolus	Spain	42.7389	-0.371185	ukrbin.com
Cypripedium calceolus	Sweden	56.5226	16.4389	ukrbin.com
Cypripedium calceolus	Sweden	56.705	16.5883	ukrbin.com
Cypripedium calceolus	Sweden	56.7841	16.5774	ukrbin.com
Cypripedium calceolus	Sweden	56.8002	16.5876	ukrbin.com
Cypripedium calceolus	Sweden	58.3341	14.6666	ukrbin.com
Cypripedium calceolus	Sweden	58.5552	13.4	ukrbin.com
Cypripedium calceolus	Sweden	58.6124	13.3751	ukrbin.com
Cypripedium calceolus	Sweden	58.6137	13.7202	ukrbin.com
Cypripedium calceolus	Sweden	58.7158	14.6118	ukrbin.com
Cypripedium calceolus	Sweden	59.2339	18.7196	ukrbin.com
Cypripedium calceolus	Sweden	59.5722	18.644	ukrbin.com
Cypripedium calceolus	Sweden	59.6883	14.49	ukrbin.com
Cypripedium calceolus	Sweden	59.9325	18.8883	ukrbin.com
Cypripedium calceolus	Sweden	60.1874	18.3914	ukrbin.com
Cypripedium calceolus	Sweden	60.2907	17.9932	ukrbin.com
Cypripedium calceolus	Sweden	60.5731	17.4549	ukrbin.com
Cypripedium calceolus	Sweden	61.0072	14.541	ukrbin.com
Cypripedium calceolus	Sweden	61.088	14.6236	ukrbin.com
Cypripedium calceolus	Sweden	61.1382	15.1718	ukrbin.com
Cypripedium calceolus	Sweden	61.1479	14.7393	ukrbin.com
Cypripedium calceolus	Sweden	61.1488	14.7412	ukrbin.com
Cypripedium calceolus	Sweden	61.1712	15.1298	ukrbin.com
Cypripedium calceolus	Sweden	62.5828	14.3073	ukrbin.com
Cypripedium calceolus	Sweden	63.0903	14.8197	ukrbin.com
Cypripedium calceolus	Sweden	63.1475	15.7411	ukrbin.com
Cypripedium calceolus	Sweden	63.5115	12.4592	ukrbin.com
Cypripedium calceolus	Sweden	63.539	16.4645	ukrbin.com
Cypripedium calceolus	Sweden	63.5855	15.3579	ukrbin.com
Cypripedium calceolus	Sweden	63.5855	15.3579	ukrbin.com
Cypripedium calceolus	Sweden	63.6135	14.7728	ukrbin.com
Cypripedium calceolus	Sweden	63.7103	15.6001	ukrbin.com
Cypripedium calceolus	Sweden	64.0373	20.0534	ukrbin.com
Cypripedium calceolus	Sweden	64.897	20.5066	ukrbin.com
Cypripedium calceolus	Sweden	65.0654	17.1642	ukrbin.com
Cypripedium calceolus	Sweden	65.6547	21.9522	ukrbin.com
Cypripedium calceolus	Sweden	65.66	21.9422	ukrbin.com
Cypripedium calceolus	Sweden	65.7149	22.018	ukrbin.com
Cypripedium calceolus	Sweden	68.4211	19.0867	ukrbin.com
Cypripedium calceolus	Sweden	63.1267	14.6962	iNaturalist
Cypripedium calceolus	Switzerland	46.4495	7.68463	ukrbin.com
Cypripedium calceolus	Switzerland	46.6684	7.16601	ukrbin.com
Cypripedium calceolus	Switzerland	46.6966	8.21859	ukrbin.com
Cypripedium calceolus	Switzerland	46.7691	10.2968	ukrbin.com
Cypripedium calceolus	Switzerland	46.7949	10.2997	ukrbin.com
Cypripedium calceolus	Switzerland	46.8414	9.53098	ukrbin.com
Cypripedium calceolus	Switzerland	47.4259	9.56064	ukrbin.com
Cypripedium calceolus	Switzerland	47.0649	8.50615	GBIF
Cypripedium calceolus	UK	53.0913	-1.62665	GBIF
Cypripedium calceolus	Ukraine	49.2262	24.6972	ukrbin.com
Cypripedium calceolus	Ukraine	49.2326	26.2088	ukrbin.com
Cypripedium calceolus	Ukraine	49.7976	24.7135	ukrbin.com
Cypripedium calceolus	Ukraine	49.8715	24.8934	ukrbin.com
Cypripedium calceolus	Ukraine	49.8759	24.8609	ukrbin.com
Cypripedium calceolus	Ukraine	49.8991	24.8679	ukrbin.com
Cypripedium calceolus	Ukraine	49.9364	24.8404	ukrbin.com
Cypripedium calceolus	United Kingdom	54.7519	-1.33416	ukrbin.com
Cypripedium calceolus	United Kingdom	54.7523	-1.31888	ukrbin.com
