# Supplementary material for: Is the lady's-slipper orchid (Cypripedium calceolus) likely to shortly become extinct in Europe?—Insights based on ecological niche modelling
Source: PLoS One. 2020 Jan 31;15(1):e0228420. doi: 10.1371/journal.pone.0228420 (PMC6993984; doi:10.1371/journal.pone.0228420)
Supplement: S2 Table — (XLSX) [file pone.0228420.s002.xlsx]

## Sheet: Arkusz1
Species	X_Lat	Y_Long
Andrena carantonica	50.0489	14.5393
Andrena carantonica	49.7983	22.546
Andrena carantonica	48.2597	10.0722
Andrena carantonica	50.8469	5.70666
Andrena carantonica	51.5054	6.16499
Andrena carantonica	51.6861	6.00902
Andrena carantonica	53.25	-2.35
Andrena carantonica	53.3311	-2.17006
Andrena carantonica	62.5026	16.0401
Andrena carantonica	52.0138	6.07912
Andrena carantonica	62.317	16.6873
Andrena carantonica	53.4657	-2.23323
Andrena carantonica	62.3861	17.3189
Andrena carantonica	51.7327	5.25692
Andrena carantonica	60.2769	9.82947
Andrena carantonica	61.9901	17.0268
Andrena carantonica	52.87	6.38225
Andrena carantonica	60.5757	15.6421
Andrena carantonica	61.471	16.3798
Andrena carantonica	51.6079	4.48494
Andrena carantonica	53.1321	6.69458
Andrena carantonica	60.9135	14.4918
Andrena carantonica	60.4521	15.4507
Andrena carantonica	61.2773	16.4917
Andrena carantonica	57.677	12.9876
Andrena carantonica	52.5999	5.5717
Andrena carantonica	60.1501	15.1822
Andrena carantonica	51.923	4.55131
Andrena carantonica	60.4835	16.4672
Andrena carantonica	60.6492	17.0199
Andrena carantonica	60.8106	17.2086
Andrena carantonica	60.6397	16.8884
Andrena carantonica	60.0724	15.5371
Andrena carantonica	58.8724	11.0308
Andrena carantonica	57.6904	12.3299
Andrena carantonica	59.9345	14.9416
Andrena carantonica	59.3357	17.925
Andrena carantonica	57.3879	13.2677
Andrena carantonica	59.4794	18.052
Andrena carantonica	60.1237	16.2204
Andrena carantonica	59.309	18.051
Andrena carantonica	57.6706	12.204
Andrena carantonica	59.3119	18.1467
Andrena carantonica	53.1835	5.79857
Andrena carantonica	59.9622	16.8603
Andrena carantonica	57.4933	12.3653
Andrena carantonica	58.3192	12.7342
Andrena carantonica	57.8544	13.5551
Andrena carantonica	59.4706	17.7907
Andrena carantonica	59.9258	17.6266
Andrena carantonica	59.3756	13.4148
Andrena carantonica	59.9908	17.9475
Andrena carantonica	59.4955	17.5627
Andrena carantonica	59.6216	17.706
Andrena carantonica	59.3825	13.8015
Andrena carantonica	58.4066	12.0435
Andrena carantonica	56.2077	12.5626
Andrena carantonica	59.8353	17.5892
Andrena carantonica	59.129	12.2881
Andrena carantonica	59.5542	16.5049
Andrena carantonica	59.6039	16.6005
Andrena carantonica	59.5249	15.133
Andrena carantonica	59.7529	17.0771
Andrena carantonica	57.659	12.1125
Andrena carantonica	57.949	12.0132
Andrena carantonica	59.5116	16.8827
Andrena carantonica	59.0376	18.015
Andrena carantonica	59.157	17.9247
Andrena carantonica	56.7308	13.0661
Andrena carantonica	59.1648	15.5099
Andrena carantonica	58.4748	12.4068
Andrena carantonica	58.0262	12.1808
Andrena carantonica	57.5317	13.3543
Andrena carantonica	59.1369	18.1035
Andrena carantonica	57.76	12.0167
Andrena carantonica	58.4313	12.6945
Andrena carantonica	59.6	17.1435
Andrena carantonica	56.6728	12.8557
Andrena carantonica	56.4062	12.8254
Andrena carantonica	57.9041	13.9987
Andrena carantonica	58.2245	11.8893
Andrena carantonica	57.4398	12.1914
Andrena carantonica	59.2521	17.6378
Andrena carantonica	56.7667	12.6291
Andrena carantonica	56.8344	12.754
Andrena carantonica	56.6763	12.7181
Andrena carantonica	58.9234	17.9364
Andrena carantonica	59.111	15.2214
Andrena carantonica	58.0241	11.4934
Andrena carantonica	52.6433	4.75929
Andrena carantonica	58.2843	11.5362
Andrena carantonica	58.5828	15.151
Andrena carantonica	59.3388	14.3818
Andrena carantonica	57.7365	11.7458
Andrena carantonica	56.7821	12.8581
Andrena carantonica	58.5793	13.3473
Andrena carantonica	59.4053	16.962
Andrena carantonica	56.992	14.5889
Andrena carantonica	59.6719	18.7437
Andrena carantonica	58.8937	14.9006
Andrena carantonica	57.9978	14.5865
Andrena carantonica	58.9363	14.6451
Andrena carantonica	57.4099	14.1104
Andrena carantonica	57.933	14.3258
Andrena carantonica	58.9953	15.058
Andrena carantonica	57.0871	14.6399
Andrena carantonica	59.3785	17.1774
Andrena carantonica	56.5763	13.1725
Andrena carantonica	58.2867	14.6906
Andrena carantonica	56.5576	13.0629
Andrena carantonica	58.549	15.3197
Andrena carantonica	58.5795	14.9619
Andrena carantonica	58.3832	15.2512
Andrena carantonica	58.8461	14.6254
Andrena carantonica	57.7795	14.2436
Andrena carantonica	58.0137	14.1334
Andrena carantonica	56.3982	13.0518
Andrena carantonica	58.7828	14.9623
Andrena carantonica	55.5743	14.3079
Andrena carantonica	56.1701	12.7893
Andrena carantonica	56.6526	14.162
Andrena carantonica	56.0343	12.7279
Andrena carantonica	58.4636	13.8454
Andrena carantonica	56.8672	14.7809
Andrena carantonica	57.7856	14.1314
Andrena carantonica	55.9087	12.6755
Andrena carantonica	58.083	13.6999
Andrena carantonica	56.781	14.5933
Andrena carantonica	58.436	14.8022
Andrena carantonica	55.5278	14.1495
Andrena carantonica	58.5261	14.5163
Andrena carantonica	58.6831	14.9674
Andrena carantonica	56.8962	14.4359
Andrena carantonica	55.3794	14.1377
Andrena carantonica	58.4234	15.5156
Andrena carantonica	58.1924	14.645
Andrena carantonica	58.4678	13.7416
Andrena carantonica	58.3354	15.1227
Andrena carantonica	58.3814	14.6853
Andrena carantonica	56.5256	13.2908
Andrena carantonica	57.2802	17.97
Andrena carantonica	56.8422	14.9982
Andrena carantonica	58.517	16.0054
Andrena carantonica	56.0782	12.8205
Andrena carantonica	56.312	12.8051
Andrena carantonica	57.5384	12.0415
Andrena carantonica	57.3739	15.3897
Andrena carantonica	57.3109	13.8917
Andrena carantonica	58.3102	13.8118
Andrena carantonica	58.9224	17.4467
Andrena carantonica	57.5595	18.2698
Andrena carantonica	58.8932	17.6188
Andrena carantonica	58.8473	12.5592
Andrena carantonica	55.4133	12.9417
Andrena carantonica	58.6063	16.2046
Andrena carantonica	57.4134	15.2619
Andrena carantonica	56.4579	13.1494
Andrena carantonica	57.5669	11.7935
Andrena carantonica	58.3312	14.8179
Andrena carantonica	57.7534	18.5659
Andrena carantonica	55.6842	14.1556
Andrena carantonica	57.3261	18.615
Andrena carantonica	59.0084	17.0742
Andrena carantonica	57.7497	18.7426
Andrena carantonica	58.9914	16.8585
Andrena carantonica	57.4559	18.6573
Andrena carantonica	57.2848	12.3663
Andrena carantonica	57.241	15.2624
Andrena carantonica	55.3796	13.0776
Andrena carantonica	56.9774	12.701
Andrena carantonica	56.0532	12.912
Andrena carantonica	56.1609	15.3781
Andrena carantonica	55.9344	12.7877
Andrena carantonica	56.1424	15.2816
Andrena carantonica	55.9431	12.9202
Andrena carantonica	55.5655	12.9263
Andrena carantonica	58.7154	17.4887
Andrena carantonica	56.7862	15.1615
Andrena carantonica	58.3715	15.6096
Andrena carantonica	56.6687	16.3471
Andrena carantonica	57.8849	15.2582
Andrena carantonica	57.1985	18.4782
Andrena carantonica	58.1844	15.9977
Andrena carantonica	58.0908	14.9319
Andrena carantonica	57.5943	18.4949
Andrena carantonica	57.5921	11.9162
Andrena carantonica	58.2837	15.7055
Andrena carantonica	59.0226	17.3296
Andrena carantonica	56.6146	15.1465
Andrena carantonica	59.0332	17.1907
Andrena carantonica	56.1753	14.8674
Andrena carantonica	55.9433	13.2132
Andrena carantonica	56.4984	16.1515
Andrena carantonica	56.2339	15.12
Andrena carantonica	56.1094	15.5508
Andrena carantonica	56.3916	16.5469
Andrena carantonica	55.6105	13.08
Andrena carantonica	56.0953	14.3038
Andrena carantonica	55.3696	13.2019
Andrena carantonica	56.0384	14.0366
Andrena carantonica	57.5282	18.1402
Andrena carantonica	57.3599	15.713
Andrena carantonica	58.1579	15.6345
Andrena carantonica	55.5214	13.7557
Andrena carantonica	57.6961	11.8843
Andrena carantonica	57.1592	12.4038
Andrena carantonica	55.526	13.9019
Andrena carantonica	55.7067	13.243
Andrena carantonica	56.4242	16.4129
Andrena carantonica	55.4089	13.6148
Andrena carantonica	55.384	13.4919
Andrena carantonica	57.6547	18.335
Andrena carantonica	57.434	12.0157
Andrena carantonica	55.9337	14.2605
Andrena carantonica	57.3905	15.5129
Andrena carantonica	56.0317	14.7666
Andrena carantonica	56.7315	15.4895
Andrena carantonica	58.4273	16.5864
Andrena carantonica	56.2601	15.4265
Andrena carantonica	55.3412	13.3593
Andrena carantonica	55.6764	13.4105
Andrena carantonica	55.7015	13.1472
Andrena carantonica	56.2112	15.5314
Andrena carantonica	56.5937	16.1243
Andrena carantonica	57.3416	15.8828
Andrena carantonica	56.0477	14.6126
Andrena carantonica	57.1406	15.7471
Andrena carantonica	55.5831	13.4217
Andrena carantonica	56.6247	16.6461
Andrena carantonica	57.668	15.8538
Andrena carantonica	56.7999	16.3273
Andrena carantonica	55.4626	13.3827
Andrena carantonica	55.5936	13.6358
Andrena carantonica	56.2562	15.2616
Andrena carantonica	57.1132	12.2853
Andrena carantonica	56.227	15.6558
Andrena carantonica	56.6571	16.0108
Andrena carantonica	56.2893	14.7446
Andrena carantonica	56.757	16.0807
Andrena carantonica	57.9987	16.2107
Andrena carantonica	57.2687	12.1374
Andrena carantonica	56.8073	16.2211
Andrena carantonica	58.3407	16.4919
Andrena carantonica	58.3658	16.8123
Andrena carantonica	56.2292	15.7561
Andrena carantonica	57.4869	15.5823
Andrena carantonica	56.9812	16.3236
Andrena carantonica	57.9621	15.673
Andrena carantonica	57.1629	16.3433
Andrena carantonica	56.8979	15.3173
Andrena carantonica	57.2671	16.4117
Andrena carantonica	58.1498	16.6995
Andrena carantonica	58.1275	16.375
Andrena carantonica	58.7179	16.3579
Andrena carantonica	58.0237	16.4609
Andrena carantonica	57.8282	15.4908
Andrena carantonica	58.3002	16.094
Andrena carantonica	57.1705	16.0236
Andrena carantonica	56.7845	16.5833
Andrena carantonica	56.5296	15.41
Andrena carantonica	56.8213	16.7009
Andrena carantonica	56.7486	15.8795
Andrena carantonica	57.3981	16.4784
Andrena carantonica	57.3097	17.0922
Andrena carantonica	57.5345	16.5879
Andrena carantonica	56.823	15.7736
Andrena carantonica	56.6751	16.5523
Andrena carantonica	57.2653	16.3003
Andrena carantonica	57.2348	15.9015
Andrena carantonica	56.931	15.9084
Andrena carantonica	57.8424	16.2024
Andrena carantonica	57.0753	16.9537
Andrena carantonica	57.2862	16.9928
Andrena cineraria	41.5864	-4.75004
Andrena cineraria	41.1047	24.7402
Andrena cineraria	66.4301	20.6238
Andrena cineraria	44.8346	13.9644
Andrena cineraria	62.377	7.5086
Andrena cineraria	60.8751	7.3364
Andrena cineraria	47.8496	12.0995
Andrena cineraria	64.2869	27.6812
Andrena cineraria	64.1265	29.5118
Andrena cineraria	65.0545	20.0314
Andrena cineraria	48.4126	14.1554
Andrena cineraria	48.6653	13.2444
Andrena cineraria	63.0604	29.8746
Andrena cineraria	58.2459	26.9385
Andrena cineraria	65.3715	21.3329
Andrena cineraria	61.83	8.9
Andrena cineraria	65.627	21.8492
Andrena cineraria	64.0049	26.6759
Andrena cineraria	63.9616	26.8073
Andrena cineraria	61.5092	10.1697
Andrena cineraria	62.6404	29.7753
Andrena cineraria	65.5453	22.1112
Andrena cineraria	65.528	22.0113
Andrena cineraria	62.6558	29.6528
Andrena cineraria	48.2314	16.3329
Andrena cineraria	65.7573	23.4087
Andrena cineraria	42.5745	1.67075
Andrena cineraria	62.6176	29.5588
Andrena cineraria	64.7969	20.3334
Andrena cineraria	64.9185	20.51
Andrena cineraria	48.8296	12.9638
Andrena cineraria	61.1301	10.4101
Andrena cineraria	50.9883	11.3323
Andrena cineraria	57.874	26.8204
Andrena cineraria	62.4339	29.9703
Andrena cineraria	62.4766	8.1766
Andrena cineraria	65.1185	21.2106
Andrena cineraria	63.1534	14.4392
Andrena cineraria	47.4606	18.9578
Andrena cineraria	62.2523	30.2788
Andrena cineraria	47.6921	9.15925
Andrena cineraria	62.6306	29.3259
Andrena cineraria	48.2569	11.8475
Andrena cineraria	62.0463	30.2566
Andrena cineraria	62.3197	29.6492
Andrena cineraria	62.5518	29.2031
Andrena cineraria	63.6794	16.967
Andrena cineraria	48.1146	11.5699
Andrena cineraria	51.8817	12.0529
Andrena cineraria	62.9641	28.5834
Andrena cineraria	63.5838	25.1196
Andrena cineraria	51.6594	12.2662
Andrena cineraria	63.1682	14.5922
Andrena cineraria	51.6449	12.3749
Andrena cineraria	62.4186	29.1159
Andrena cineraria	60.5663	27.1915
Andrena cineraria	61.9951	30.0821
Andrena cineraria	61.8711	9.08352
Andrena cineraria	47.7527	9.05067
Andrena cineraria	59.2331	26.5997
Andrena cineraria	51.0204	11.5264
Andrena cineraria	51.1942	12.1601
Andrena cineraria	47.5308	10.234
Andrena cineraria	49.0888	8.56195
Andrena cineraria	60.5125	27.6795
Andrena cineraria	60.5378	27.5571
Andrena cineraria	61.8055	29.2822
Andrena cineraria	47.5932	8.22342
Andrena cineraria	48.2789	8.85685
Andrena cineraria	62.6019	15.6686
Andrena cineraria	62.8879	27.6732
Andrena cineraria	63.9886	19.5803
Andrena cineraria	49.2674	8.51689
Andrena cineraria	47.862	7.68116
Andrena cineraria	60.8131	11.6928
Andrena cineraria	52.3458	14.2774
Andrena cineraria	49.0689	13.6248
Andrena cineraria	49.1761	8.67336
Andrena cineraria	61.4366	29.3302
Andrena cineraria	61.5416	29.4886
Andrena cineraria	63.0463	9.19191
Andrena cineraria	48.3629	10.8814
Andrena cineraria	60.4319	26.3523
Andrena cineraria	61.1461	8.5672
Andrena cineraria	49.2499	8.7858
Andrena cineraria	61.0603	28.7107
Andrena cineraria	62.0339	14.3618
Andrena cineraria	60.465	6.751
Andrena cineraria	51.196	6.73531
Andrena cineraria	61.2377	23.945
Andrena cineraria	61.0433	28.5978
Andrena cineraria	48.26	10.0817
Andrena cineraria	48.8976	9.29358
Andrena cineraria	51.422	-0.14393
Andrena cineraria	51.1717	6.8353
Andrena cineraria	61.1612	28.7478
Andrena cineraria	48.7771	8.2547
Andrena cineraria	49.4101	8.68523
Andrena cineraria	60.8257	12.6804
Andrena cineraria	50.0042	8.85455
Andrena cineraria	49.9464	8.96862
Andrena cineraria	48.9976	9.39233
Andrena cineraria	61.9	6.72
Andrena cineraria	60.5945	15.7179
Andrena cineraria	49.4067	8.40338
Andrena cineraria	61.163	6.944
Andrena cineraria	51.3489	6.73757
Andrena cineraria	50.3973	10.0352
Andrena cineraria	50.0637	10.1976
Andrena cineraria	61.0802	28.507
Andrena cineraria	60.6926	15.6252
Andrena cineraria	49.839	8.56779
Andrena cineraria	63.2731	16.7213
Andrena cineraria	48.7431	8.88186
Andrena cineraria	60.4355	9.35863
Andrena cineraria	49.8266	8.93532
Andrena cineraria	61.0651	23.6531
Andrena cineraria	51.4299	-0.05161
Andrena cineraria	61.177	6.187
Andrena cineraria	61.138	28.1013
Andrena cineraria	49.6153	8.66616
Andrena cineraria	60.6196	26.2024
Andrena cineraria	51.3654	6.63643
Andrena cineraria	51.0669	6.87538
Andrena cineraria	63.8941	19.9402
Andrena cineraria	49.4278	10.9945
Andrena cineraria	52.2616	13.5504
Andrena cineraria	61.6716	27.2706
Andrena cineraria	58.0308	24.7467
Andrena cineraria	49.941	9.17897
Andrena cineraria	60.3746	9.6485
Andrena cineraria	49.9606	10.4998
Andrena cineraria	60.5027	26.1689
Andrena cineraria	49.7142	8.62045
Andrena cineraria	49.6116	8.5611
Andrena cineraria	63.7591	11.0466
Andrena cineraria	48.8493	9.40641
Andrena cineraria	49.1545	11.3189
Andrena cineraria	63.8622	20.0801
Andrena cineraria	61.0735	28.2844
Andrena cineraria	61.6257	27.0675
Andrena cineraria	64.2345	21.0226
Andrena cineraria	60.6999	12.5866
Andrena cineraria	48.7688	2.1197
Andrena cineraria	58.3455	6.18903
Andrena cineraria	48.741	9.1447
Andrena cineraria	49.783	8.46706
Andrena cineraria	62.4739	6.81179
Andrena cineraria	54.6415	-5.96005
Andrena cineraria	49.6051	8.42548
Andrena cineraria	50.0834	4.61412
Andrena cineraria	49.9884	8.56968
Andrena cineraria	50.1497	8.73044
Andrena cineraria	50.0806	8.5853
Andrena cineraria	50.1996	8.94208
Andrena cineraria	61.0847	24.1146
Andrena cineraria	48.7535	9.30206
Andrena cineraria	63.8254	20.1713
Andrena cineraria	50.9602	6.63631
Andrena cineraria	49.2717	6.83245
Andrena cineraria	58.872	5.815
Andrena cineraria	61.95	7.03
Andrena cineraria	61.3471	26.3148
Andrena cineraria	63.7838	20.3018
Andrena cineraria	50.8938	6.89909
Andrena cineraria	55.0315	-7.6661
Andrena cineraria	51.4876	6.90714
Andrena cineraria	54.044	-6.31158
Andrena cineraria	53.5616	-9.89475
Andrena cineraria	62.5025	16.0409
Andrena cineraria	50.3983	8.89781
Andrena cineraria	64.0342	20.904
Andrena cineraria	54.9435	-5.96507
Andrena cineraria	60.6781	15.8487
Andrena cineraria	61.91	15.6887
Andrena cineraria	49.7974	9.62552
Andrena cineraria	61.18	6.8
Andrena cineraria	51.4769	-0.23469
Andrena cineraria	51.3143	-0.47258
Andrena cineraria	49.9391	8.42806
Andrena cineraria	50.3525	8.71088
Andrena cineraria	58.9565	5.70164
Andrena cineraria	63.7771	20.4009
Andrena cineraria	61.19	6.69
Andrena cineraria	60.6595	15.4504
Andrena cineraria	60.685	12.9256
Andrena cineraria	50.7086	-1.41575
Andrena cineraria	54.4618	-2.50287
Andrena cineraria	59.9881	8.7344
Andrena cineraria	49.1621	4.97674
Andrena cineraria	49.1521	11.5976
Andrena cineraria	60.4319	15.5024
Andrena cineraria	50.0142	8.20838
Andrena cineraria	52.3365	-8.1401
Andrena cineraria	51.4501	-0.3265
Andrena cineraria	50.24	8.6776
Andrena cineraria	63.1766	17.0614
Andrena cineraria	54.6487	-8.5894
Andrena cineraria	60.9752	24.0322
Andrena cineraria	58.4373	6.0111
Andrena cineraria	61.3391	15.6978
Andrena cineraria	51.5005	7.15584
Andrena cineraria	58.303	7.97358
Andrena cineraria	61.0796	24.3005
Andrena cineraria	54.3215	-8.42336
Andrena cineraria	61.1699	15.1328
Andrena cineraria	51.3252	6.25038
Andrena cineraria	59.1439	5.7885
Andrena cineraria	59.068	5.916
Andrena cineraria	49.7938	9.90872
Andrena cineraria	58.906	5.938
Andrena cineraria	60.1873	10.264
Andrena cineraria	51.0664	12.0292
Andrena cineraria	60.9298	26.0762
Andrena cineraria	55.1243	-6.33186
Andrena cineraria	53.1485	-6.20942
Andrena cineraria	49.7789	10.0001
Andrena cineraria	58.0152	7.52928
Andrena cineraria	50.3873	9.12333
Andrena cineraria	50.9336	-1.43541
Andrena cineraria	59.6039	16.6005
Andrena cineraria	50.5476	8.97893
Andrena cineraria	61.3732	15.8224
Andrena cineraria	61.2567	7.73999
Andrena cineraria	49.2056	7.88264
Andrena cineraria	51.6191	7.03975
Andrena cineraria	61.0946	26.0412
Andrena cineraria	54.4394	-7.86127
Andrena cineraria	52.4584	-3.17807
Andrena cineraria	51.6585	0.04427
Andrena cineraria	51.4368	-0.71126
Andrena cineraria	51.146	7.05843
Andrena cineraria	61.8004	15.8478
Andrena cineraria	60.5031	15.3872
Andrena cineraria	63.2294	18.5175
Andrena cineraria	61.2019	26.0389
Andrena cineraria	60.9181	23.8899
Andrena cineraria	51.4067	7.18368
Andrena cineraria	48.9602	10.2158
Andrena cineraria	50.9774	-1.6137
Andrena cineraria	49.0693	10.3192
Andrena cineraria	63.1879	19.016
Andrena cineraria	51.3106	-0.63742
Andrena cineraria	50.5768	8.52812
Andrena cineraria	58.94	6.03
Andrena cineraria	50.1795	8.5508
Andrena cineraria	50.8038	8.78863
Andrena cineraria	54.4564	-7.623
Andrena cineraria	58.0902	7.84212
Andrena cineraria	62.0218	15.9024
Andrena cineraria	58.1164	7.52282
Andrena cineraria	50.7919	8.91939
Andrena cineraria	60.321	6.657
Andrena cineraria	54.5763	-2.9065
Andrena cineraria	54.8505	-7.54928
Andrena cineraria	54.2173	-8.62924
Andrena cineraria	54.8334	-8.47538
Andrena cineraria	56.7134	-5.30516
Andrena cineraria	59.642	6.298
Andrena cineraria	56.283	12.531
Andrena cineraria	61.1686	14.6758
Andrena cineraria	62.956	17.6028
Andrena cineraria	61.0088	14.5597
Andrena cineraria	58.9801	17.7127
Andrena cineraria	60.6119	13.0308
Andrena cineraria	58.3552	8.5671
Andrena cineraria	60.9145	15.164
Andrena cineraria	60.7339	15.0031
Andrena cineraria	60.666	13.8544
Andrena cineraria	53.8334	8.63285
Andrena cineraria	60.9133	14.8193
Andrena cineraria	61.0011	24.4181
Andrena cineraria	61.4051	6.7262
Andrena cineraria	59.8943	10.731
Andrena cineraria	53.6792	-2.45731
Andrena cineraria	61.1807	25.5079
Andrena cineraria	50.9238	6.08022
Andrena cineraria	50.736	11.4763
Andrena cineraria	63.1686	18.4226
Andrena cineraria	60.5721	15.0962
Andrena cineraria	49.6016	8.2161
Andrena cineraria	59.0395	18.0273
Andrena cineraria	50.8141	6.4278
Andrena cineraria	52.655	13.3847
Andrena cineraria	60.0761	10.2077
Andrena cineraria	59.2624	5.8631
Andrena cineraria	50.0538	8.44668
Andrena cineraria	59.305	17.7039
Andrena cineraria	60.18	6.58
Andrena cineraria	53.8227	-7.5285
Andrena cineraria	51.5849	7.35938
Andrena cineraria	62.5165	17.2526
Andrena cineraria	60.57	6.91
Andrena cineraria	51.6246	7.51014
Andrena cineraria	60.6837	13.7101
Andrena cineraria	61.8676	16.0122
Andrena cineraria	59.4493	16.6237
Andrena cineraria	61.6671	16.1552
Andrena cineraria	59.4092	17.9797
Andrena cineraria	54.4547	-6.07576
Andrena cineraria	63.0587	18.3277
Andrena cineraria	59.5953	16.5104
Andrena cineraria	61.7808	16.1571
Andrena cineraria	50.662	7.18355
Andrena cineraria	59.3378	18.0972
Andrena cineraria	52.5747	-2.9495
Andrena cineraria	59.5497	17.915
Andrena cineraria	54.5999	-5.82649
Andrena cineraria	50.9337	7.7561
Andrena cineraria	51.6329	6.24271
Andrena cineraria	53.3983	10.2844
Andrena cineraria	53.6015	9.75966
Andrena cineraria	50.8238	8.04076
Andrena cineraria	61.3502	15.9845
Andrena cineraria	51.4668	7.42208
Andrena cineraria	59.8931	10.592
Andrena cineraria	60.4058	15.9711
Andrena cineraria	54.316	-7.53978
Andrena cineraria	59.4305	17.6629
Andrena cineraria	49.485	7.68639
Andrena cineraria	59.542	18.0812
Andrena cineraria	53.8556	-7.71049
Andrena cineraria	51.7988	-0.06986
Andrena cineraria	62.4728	16.3355
Andrena cineraria	56.4062	12.8254
Andrena cineraria	59.5123	16.8814
Andrena cineraria	51.0933	-1.58085
Andrena cineraria	61.2018	25.1646
Andrena cineraria	54.2591	-7.73222
Andrena cineraria	50.8702	-0.71168
Andrena cineraria	62.5704	17.4067
Andrena cineraria	60.9324	24.5897
Andrena cineraria	51.2629	7.19791
Andrena cineraria	54.1937	-2.6659
Andrena cineraria	55.0007	-6.65616
Andrena cineraria	61.3529	16.3945
Andrena cineraria	60.2966	15.8624
Andrena cineraria	50.9626	-1.22978
Andrena cineraria	53.2338	10.4054
Andrena cineraria	62.9194	18.4436
Andrena cineraria	58.0637	8.00092
Andrena cineraria	56.363	-6.16349
Andrena cineraria	53.7383	9.84918
Andrena cineraria	59.5567	18.1725
Andrena cineraria	59.1094	18.1365
Andrena cineraria	57.6885	16.6251
Andrena cineraria	52.3874	-3.08507
Andrena cineraria	53.9348	-2.74783
Andrena cineraria	57.2836	16.4606
Andrena cineraria	58.1614	8.02647
Andrena cineraria	51.5872	6.0221
Andrena cineraria	59.6412	17.9166
Andrena cineraria	59.98	6.01
Andrena cineraria	53.7703	-8.72111
Andrena cineraria	53.8535	-8.61161
Andrena cineraria	53.8506	-9.31815
Andrena cineraria	60.7324	25.4197
Andrena cineraria	53.7069	10.0894
Andrena cineraria	54.6368	-3.18673
Andrena cineraria	49.3724	7.44809
Andrena cineraria	56.6888	12.8517
Andrena cineraria	59.48	6.25
Andrena cineraria	49.7897	8.21879
Andrena cineraria	62.9516	18.3451
Andrena cineraria	57.4195	16.4849
Andrena cineraria	60.2323	25.1649
Andrena cineraria	56.737	12.6383
Andrena cineraria	50.6309	-1.94127
Andrena cineraria	51.6759	7.62524
Andrena cineraria	61.23	7.09
Andrena cineraria	49.8068	8.32956
Andrena cineraria	51.0788	-1.79398
Andrena cineraria	60.1062	6.00569
Andrena cineraria	57.7482	11.7824
Andrena cineraria	50.796	9.31398
Andrena cineraria	59.9442	10.8283
Andrena cineraria	62.9188	18.164
Andrena cineraria	60.651	16.019
Andrena cineraria	51.6167	7.95015
Andrena cineraria	50.3901	7.39513
Andrena cineraria	61.572	16.3265
Andrena cineraria	59.6647	17.662
Andrena cineraria	61.0565	25.0434
Andrena cineraria	58.4449	8.85868
Andrena cineraria	52.741	8.54153
Andrena cineraria	61.2773	16.4917
Andrena cineraria	53.6513	-7.57579
Andrena cineraria	50.417	8.23779
Andrena cineraria	51.8346	7.28116
Andrena cineraria	62.4125	16.5343
Andrena cineraria	54.2148	-5.93899
Andrena cineraria	54.1696	-7.44571
Andrena cineraria	61.0042	25.1575
Andrena cineraria	51.1811	-0.18321
Andrena cineraria	60.3403	13.0574
Andrena cineraria	51.6695	-0.59241
Andrena cineraria	60.4953	14.9565
Andrena cineraria	62.8623	17.7525
Andrena cineraria	53.0637	8.8986
Andrena cineraria	60.6856	24.2906
Andrena cineraria	53.2679	10.5986
Andrena cineraria	59.7829	16.9984
Andrena cineraria	53.718	-2.09684
Andrena cineraria	56.7254	16.3589
Andrena cineraria	52.8004	10.1522
Andrena cineraria	62.804	18.1921
Andrena cineraria	56.8162	16.3277
Andrena cineraria	60.5367	24.2101
Andrena cineraria	52.9569	10.3718
Andrena cineraria	56.5692	-5.93367
Andrena cineraria	54.6431	-6.81971
Andrena cineraria	50.7255	-1.89766
Andrena cineraria	61.8921	16.5544
Andrena cineraria	53.3141	10.7183
Andrena cineraria	60.6061	23.9931
Andrena cineraria	57.6904	12.3299
Andrena cineraria	50.6036	-1.28988
Andrena cineraria	61.471	16.3798
Andrena cineraria	51.0632	-1.38062
Andrena cineraria	59.8777	16.663
Andrena cineraria	50.7393	8.29659
Andrena cineraria	59.7302	17.0953
Andrena cineraria	51.1241	0.24925
Andrena cineraria	62.4047	16.6939
Andrena cineraria	62.3861	17.3189
Andrena cineraria	60.8005	24.7467
Andrena cineraria	58.7184	9.09962
Andrena cineraria	54.9762	-6.55538
Andrena cineraria	59.1222	17.9104
Andrena cineraria	54.0999	-6.19771
Andrena cineraria	54.7314	-6.19719
Andrena cineraria	50.4648	7.79283
Andrena cineraria	58.7509	11.4826
Andrena cineraria	54.4234	13.0399
Andrena cineraria	54.1335	-2.56775
Andrena cineraria	59.1176	17.813
Andrena cineraria	56.9816	12.6511
Andrena cineraria	62.4425	17.4429
Andrena cineraria	53.7533	10.1935
Andrena cineraria	59.2156	18.1603
Andrena cineraria	51.2917	-1.05822
Andrena cineraria	56.7801	12.8264
Andrena cineraria	51.7714	-0.22767
Andrena cineraria	54.375	-5.9048
Andrena cineraria	51.9084	10.3973
Andrena cineraria	52.983	10.5877
Andrena cineraria	59.7212	10.7278
Andrena cineraria	52.3859	9.80321
Andrena cineraria	50.6255	-2.05862
Andrena cineraria	60.3397	15.5973
Andrena cineraria	51.7581	-0.4745
Andrena cineraria	58.9733	17.6021
Andrena cineraria	59.8179	17.7753
Andrena cineraria	52.4342	9.69895
Andrena cineraria	61.5937	16.5918
Andrena cineraria	60.6023	16.621
Andrena cineraria	60.126	23.821
Andrena cineraria	57.6624	12.5702
Andrena cineraria	59.4098	17.1646
Andrena cineraria	62.3277	17.0659
Andrena cineraria	60.3277	15.352
Andrena cineraria	52.6624	10.3047
Andrena cineraria	53.5755	-9.29071
Andrena cineraria	60.1329	11.0178
Andrena cineraria	49.9323	7.99041
Andrena cineraria	52.5502	10.1498
Andrena cineraria	60.1508	12.5424
Andrena cineraria	50.6433	6.59227
Andrena cineraria	57.0916	12.3978
Andrena cineraria	62.2951	17.3039
Andrena cineraria	51.7877	5.92105
Andrena cineraria	56.9809	16.3313
Andrena cineraria	51.1753	-1.76931
Andrena cineraria	60.5124	14.2269
Andrena cineraria	51.3634	9.34078
Andrena cineraria	51.6709	-9.79386
Andrena cineraria	57.2532	12.1028
Andrena cineraria	59.1185	11.398
Andrena cineraria	52.3771	9.5016
Andrena cineraria	60.2036	12.4353
Andrena cineraria	60.2443	11.1275
Andrena cineraria	60.6102	14.1594
Andrena cineraria	60.0213	23.8176
Andrena cineraria	49.7739	8.12409
Andrena cineraria	57.2482	16.3412
Andrena cineraria	60.3268	12.6774
Andrena cineraria	51.5562	9.95618
Andrena cineraria	57.6768	12.1924
Andrena cineraria	52.638	-2.76172
Andrena cineraria	60.4452	14.5018
Andrena cineraria	60.1501	15.1822
Andrena cineraria	60.626	6.425
Andrena cineraria	49.9144	12.189
Andrena cineraria	60.1844	24.0137
Andrena cineraria	54.1572	-1.87134
Andrena cineraria	53.2417	10.8422
Andrena cineraria	60.4888	14.79
Andrena cineraria	49.9099	7.01363
Andrena cineraria	57.3465	12.5537
Andrena cineraria	56.8981	12.8227
Andrena cineraria	54.3382	8.98647
Andrena cineraria	51.6569	9.99361
Andrena cineraria	61.2074	16.7532
Andrena cineraria	60.2085	13.4884
Andrena cineraria	57.4398	12.1914
Andrena cineraria	49.9239	8.12409
Andrena cineraria	59.8999	11.1617
Andrena cineraria	50.9803	-1.13211
Andrena cineraria	52.5705	-2.62186
Andrena cineraria	51.8026	-0.58738
Andrena cineraria	53.3894	-7.47319
Andrena cineraria	52.1439	-10.2723
Andrena cineraria	60.286	5.937
Andrena cineraria	57.0933	12.6554
Andrena cineraria	52.0602	8.53499
Andrena cineraria	60.2911	14.9554
Andrena cineraria	54.5801	-5.71794
Andrena cineraria	54.5866	8.8979
Andrena cineraria	60.5478	14.3623
Andrena cineraria	51.6964	-0.73556
Andrena cineraria	52.1254	-3.18102
Andrena cineraria	50.798	-2.07386
Andrena cineraria	57.8466	12.313
Andrena cineraria	59.0815	17.5585
Andrena cineraria	59.106	10.406
Andrena cineraria	60.3525	23.8053
Andrena cineraria	60.29	5.29
Andrena cineraria	60.6552	16.4902
Andrena cineraria	59.9627	13.1886
Andrena cineraria	54.1941	-7.24238
Andrena cineraria	58.6916	13.6353
Andrena cineraria	60.7149	16.6032
Andrena cineraria	53.666	-2.59172
Andrena cineraria	60.1946	15.6131
Andrena cineraria	51.641	-0.34867
Andrena cineraria	59.7498	10.2088
Andrena cineraria	51.5581	10.7596
Andrena cineraria	60.1137	23.4919
Andrena cineraria	59.85	10.43
Andrena cineraria	60.0919	23.6219
Andrena cineraria	56.1627	12.7029
Andrena cineraria	60.1364	15.4058
Andrena cineraria	58.3941	15.498
Andrena cineraria	56.3982	13.0518
Andrena cineraria	53.8372	-7.08085
Andrena cineraria	54.8806	-3.8174
Andrena cineraria	56.6949	12.9719
Andrena cineraria	52.5978	10.5365
Andrena cineraria	60.5895	14.7813
Andrena cineraria	61.9901	17.0268
Andrena cineraria	53.0367	-2.96793
Andrena cineraria	53.8808	10.696
Andrena cineraria	51.7416	-0.96305
Andrena cineraria	59.7623	17.5811
Andrena cineraria	51.6233	10.33
Andrena cineraria	54.4342	-2.95961
Andrena cineraria	58.9227	11.8888
Andrena cineraria	61.2892	16.8576
Andrena cineraria	60.8913	16.7206
Andrena cineraria	52.5254	-2.80399
Andrena cineraria	60.4074	11.2663
Andrena cineraria	58.971	18.3359
Andrena cineraria	57.0626	12.5385
Andrena cineraria	58.8593	13.466
Andrena cineraria	55.1642	-1.66576
Andrena cineraria	52.0028	10.4044
Andrena cineraria	52.7857	-3.87345
Andrena cineraria	60.0085	15.7756
Andrena cineraria	60.236	15.2988
Andrena cineraria	60.016	12.7033
Andrena cineraria	52.2656	10.5357
Andrena cineraria	59.0566	10.1774
Andrena cineraria	51.7394	-0.31933
Andrena cineraria	52.931	-3.01679
Andrena cineraria	57.2175	12.4231
Andrena cineraria	50.1095	7.73841
Andrena cineraria	54.8616	-6.47616
Andrena cineraria	52.7835	-2.79243
Andrena cineraria	52.0009	9.86167
Andrena cineraria	59.9138	17.618
Andrena cineraria	51.2318	-1.3108
Andrena cineraria	54.2672	-6.09525
Andrena cineraria	57.8942	12.4853
Andrena cineraria	52.1077	-4.62912
Andrena cineraria	59.1302	18.3554
Andrena cineraria	60.6141	16.7774
Andrena cineraria	60.469	13.9503
Andrena cineraria	59.9876	9.2974
Andrena cineraria	54.3303	12.693
Andrena cineraria	59.713	10.3368
Andrena cineraria	56.548	13.0842
Andrena cineraria	59.8313	10.3138
Andrena cineraria	53.2262	-3.26644
Andrena cineraria	61.2629	17.1011
Andrena cineraria	51.0787	-0.87293
Andrena cineraria	56.0553	12.7716
Andrena cineraria	60.815	16.5043
Andrena cineraria	60.2571	16.4122
Andrena cineraria	59.179	17.4195
Andrena cineraria	60.2907	13.3866
Andrena cineraria	52.4599	-2.62913
Andrena cineraria	59.5701	10.6515
Andrena cineraria	51.5972	-1.13122
Andrena cineraria	49.7739	7.45752
Andrena cineraria	58.1853	12.7355
Andrena cineraria	51.0827	-1.13266
Andrena cineraria	59.8084	17.6726
Andrena cineraria	58.4068	12.0439
Andrena cineraria	56.5797	16.1886
Andrena cineraria	49.9066	6.46408
Andrena cineraria	58.8835	9.613
Andrena cineraria	52.8159	-9.31111
Andrena cineraria	60.3662	22.2372
Andrena cineraria	60.4427	16.4407
Andrena cineraria	59.5556	12.0337
Andrena cineraria	52.7728	-2.90489
Andrena cineraria	59.9873	11.2563
Andrena cineraria	52.7725	-2.6781
Andrena cineraria	60.9261	17.0379
Andrena cineraria	60.5685	24.8358
Andrena cineraria	50.8238	12.0402
Andrena cineraria	53.536	-7.81222
Andrena cineraria	59.895	23.2351
Andrena cineraria	51.8013	-9.75482
Andrena cineraria	49.8172	7.83497
Andrena cineraria	59.3273	10.7108
Andrena cineraria	58.6279	12.3816
Andrena cineraria	49.8773	7.13181
Andrena cineraria	52.9236	-2.65814
Andrena cineraria	60.2537	24.8024
Andrena cineraria	59.5216	10.533
Andrena cineraria	60.0749	13.5657
Andrena cineraria	52.6365	-9.47488
Andrena cineraria	54.5385	-5.98219
Andrena cineraria	59.2987	11.0205
Andrena cineraria	56.812	13.0264
Andrena cineraria	52.6384	-2.52972
Andrena cineraria	51.9236	10.5404
Andrena cineraria	59.4702	10.6347
Andrena cineraria	59.3906	13.4643
Andrena cineraria	57.9456	11.841
Andrena cineraria	50.5233	6.88103
Andrena cineraria	59.772	13.467
Andrena cineraria	60.2018	24.9547
Andrena cineraria	59.5428	10.1023
Andrena cineraria	53.2831	-8.99476
Andrena cineraria	53.2561	-1.77587
Andrena cineraria	59.8256	13.1708
Andrena cineraria	53.2303	-2.88926
Andrena cineraria	60.401	22.3965
Andrena cineraria	52.4199	-2.84471
Andrena cineraria	59.1658	15.1513
Andrena cineraria	58.4317	12.7093
Andrena cineraria	58.9648	9.86071
Andrena cineraria	59.7854	12.296
Andrena cineraria	60.0108	16.8428
Andrena cineraria	58.0493	12.9689
Andrena cineraria	51.2295	-1.95124
Andrena cineraria	60.2653	24.5981
Andrena cineraria	59.8771	12.2831
Andrena cineraria	60.6615	17.0135
Andrena cineraria	53.7737	-2.62358
Andrena cineraria	52.538	-2.47101
Andrena cineraria	51.1098	-1.92281
Andrena cineraria	59.4346	11.2788
Andrena cineraria	60.6397	16.8884
Andrena cineraria	59.9507	12.918
Andrena cineraria	60.0453	15.2919
Andrena cineraria	56.8073	16.2211
Andrena cineraria	57.6172	18.277
Andrena cineraria	54.1789	12.6512
Andrena cineraria	57.7177	12.0491
Andrena cineraria	58.4599	15.3404
Andrena cineraria	59.9118	12.0567
Andrena cineraria	57.5565	12.8774
Andrena cineraria	54.3193	-6.30263
Andrena cineraria	60.242	5.833
Andrena cineraria	60.0395	16.5185
Andrena cineraria	58.0262	12.1808
Andrena cineraria	59.6727	13.356
Andrena cineraria	59.3987	10.4419
Andrena cineraria	60.38	5.32
Andrena cineraria	62.1633	17.4964
Andrena cineraria	51.7426	-1.06094
Andrena cineraria	53.1616	-9.02185
Andrena cineraria	54.5128	11.1828
Andrena cineraria	59.6196	10.4457
Andrena cineraria	59.0554	14.9085
Andrena cineraria	54.3623	9.59724
Andrena cineraria	52.6068	-4.05469
Andrena cineraria	57.7886	11.8901
Andrena cineraria	50.0379	6.67334
Andrena cineraria	60.1237	16.2204
Andrena cineraria	49.9665	6.86583
Andrena cineraria	59.3939	13.3368
Andrena cineraria	54.074	-6.65488
Andrena cineraria	50.0273	7.83884
Andrena cineraria	54.8111	-2.80963
Andrena cineraria	52.9407	-9.28736
Andrena cineraria	58.4327	15.9012
Andrena cineraria	52.9828	-9.07048
Andrena cineraria	60.6245	5.21005
Andrena cineraria	53.2019	-4.09219
Andrena cineraria	60.8143	17.1992
Andrena cineraria	56.3811	13.2284
Andrena cineraria	59.4046	16.368
Andrena cineraria	60.0141	16.9384
Andrena cineraria	59.6044	13.5316
Andrena cineraria	53.3677	-1.55443
Andrena cineraria	51.9282	-1.29309
Andrena cineraria	57.6746	13.0191
Andrena cineraria	51.9046	-1.14182
Andrena cineraria	59.1838	15.4235
Andrena cineraria	58.4544	16.4395
Andrena cineraria	57.526	12.9692
Andrena cineraria	59.9847	15.4143
Andrena cineraria	56.6932	13.1495
Andrena cineraria	59.2831	12.7794
Andrena cineraria	54.3701	-6.83371
Andrena cineraria	59.7152	9.95778
Andrena cineraria	59.6304	11.0615
Andrena cineraria	59.2521	15.2487
Andrena cineraria	60.14	5.43
Andrena cineraria	52.7099	-2.41662
Andrena cineraria	52.8486	-2.55752
Andrena cineraria	52.3714	-2.96276
Andrena cineraria	56.4911	-5.41091
Andrena cineraria	60.0033	13.9629
Andrena cineraria	53.3034	-1.97895
Andrena cineraria	59.1784	18.2622
Andrena cineraria	53.1895	-6.48225
Andrena cineraria	58.8473	12.5592
Andrena cineraria	52.365	-2.72471
Andrena cineraria	51.3971	-1.69235
Andrena cineraria	59.2564	15.573
Andrena cineraria	58.98	17.4303
Andrena cineraria	59.4147	13.5669
Andrena cineraria	59.3825	13.8015
Andrena cineraria	51.6698	-1.29427
Andrena cineraria	53.1088	-1.85581
Andrena cineraria	51.9507	-8.00029
Andrena cineraria	59.8726	14.9867
Andrena cineraria	57.6984	12.9086
Andrena cineraria	52.7883	-3.09057
Andrena cineraria	52.1599	-4.46112
Andrena cineraria	52.9414	-1.23511
Andrena cineraria	54.1499	-2.84357
Andrena cineraria	59.8898	13.7024
Andrena cineraria	52.296	-2.81743
Andrena cineraria	54.2401	-5.84568
Andrena cineraria	60.4337	16.971
Andrena cineraria	60.4315	23.1595
Andrena cineraria	59.6184	9.6775
Andrena cineraria	59.7076	13.6477
Andrena cineraria	58.3686	15.669
Andrena cineraria	60.33	6.21
Andrena cineraria	50.9809	-0.988073
Andrena cineraria	53.149	-7.55236
Andrena cineraria	59.3661	13.1124
Andrena cineraria	58.5487	15.0917
Andrena cineraria	58.4984	13.0983
Andrena cineraria	50.9217	-2.3734
Andrena cineraria	54.6638	-6.53937
Andrena cineraria	52.9426	-1.04812
Andrena cineraria	58.4388	16.1256
Andrena cineraria	61.12	6.48
Andrena cineraria	51.1913	-2.15256
Andrena cineraria	59.9711	12.3362
Andrena cineraria	59.869	14.8532
Andrena cineraria	51.7616	-1.192
Andrena cineraria	51.7068	0.57984
Andrena cineraria	51.7439	-9.52599
Andrena cineraria	53.2953	-3.82703
Andrena cineraria	53.3955	-2.73834
Andrena cineraria	60.101	15.7746
Andrena cineraria	58.1896	16.5296
Andrena cineraria	54.8683	-2.92083
Andrena cineraria	51.6288	-1.72042
Andrena cineraria	53.7179	-1.89977
Andrena cineraria	58.5701	15.5051
Andrena cineraria	54.2439	12.4512
Andrena cineraria	54.1967	-6.37125
Andrena cineraria	52.5261	-0.25989
Andrena cineraria	53.4856	-2.70976
Andrena cineraria	52.4179	-8.2312
Andrena cineraria	57.0073	16.2269
Andrena cineraria	51.9463	-8.23486
Andrena cineraria	57.7434	13.4299
Andrena cineraria	52.9657	-6.54964
Andrena cineraria	60.6005	17.4362
Andrena cineraria	56.5203	-5.51112
Andrena cineraria	59.76	16.1429
Andrena cineraria	59.0099	16.7894
Andrena cineraria	51.8212	-1.55327
Andrena cineraria	56.6121	13.2427
Andrena cineraria	58.2006	15.6436
Andrena cineraria	60.3719	21.9649
Andrena cineraria	59.4423	15.1389
Andrena cineraria	58.5761	13.3908
Andrena cineraria	51.4987	-2.07846
Andrena cineraria	51.8466	-8.18791
Andrena cineraria	59.3376	15.0989
Andrena cineraria	52.3672	-2.47213
Andrena cineraria	55.9433	13.2132
Andrena cineraria	54.2254	-1.04285
Andrena cineraria	53.0358	-1.2067
Andrena cineraria	59.127	12.4432
Andrena cineraria	51.405	-1.79221
Andrena cineraria	59.634	14.9206
Andrena cineraria	51.0373	-2.66671
Andrena cineraria	52.1278	-7.7453
Andrena cineraria	53.982	10.8064
Andrena cineraria	60.6992	17.1547
Andrena cineraria	59.0619	16.5984
Andrena cineraria	53.4844	-2.89058
Andrena cineraria	60.309	19.7783
Andrena cineraria	58.9561	16.3046
Andrena cineraria	54.4221	-6.34699
Andrena cineraria	59.1156	15.2439
Andrena cineraria	52.6496	-6.72414
Andrena cineraria	50.8961	-2.20115
Andrena cineraria	53.2555	-2.10679
Andrena cineraria	52.5756	-1.18025
Andrena cineraria	52.9121	-4.52291
Andrena cineraria	52.0206	-7.79905
Andrena cineraria	54.4458	11.0323
Andrena cineraria	59.939	17.7372
Andrena cineraria	56.0388	12.9419
Andrena cineraria	52.6969	-1.17058
Andrena cineraria	59.0347	17.034
Andrena cineraria	51.6102	-9.09853
Andrena cineraria	50.9749	-2.03698
Andrena cineraria	55.6335	14.1346
Andrena cineraria	51.763	-1.82611
Andrena cineraria	58.4417	14.457
Andrena cineraria	54.2909	-0.78092
Andrena cineraria	59.6753	15.4885
Andrena cineraria	52.2518	-0.75372
Andrena cineraria	53.5931	-2.772
Andrena cineraria	52.9398	-1.46777
Andrena cineraria	54.0809	-1.67975
Andrena cineraria	59.0324	17.2604
Andrena cineraria	56.0004	13.081
Andrena cineraria	59.7414	14.2816
Andrena cineraria	53.3928	-2.87335
Andrena cineraria	52.8043	-1.09882
Andrena cineraria	58.9111	16.4519
Andrena cineraria	56.0864	13.3113
Andrena cineraria	53.2057	-4.18223
Andrena cineraria	52.227	-1.18179
Andrena cineraria	52.2067	-2.70337
Andrena cineraria	52.0026	-9.56609
Andrena cineraria	54.6095	-6.27123
Andrena cineraria	51.9947	-1.82292
Andrena cineraria	52.5225	-7.7591
Andrena cineraria	52.638	-0.55841
Andrena cineraria	52.2403	-0.86719
Andrena cineraria	52.3878	-0.61213
Andrena cineraria	52.4516	0.63273
Andrena cineraria	52.1417	-1.36943
Andrena cineraria	58.3772	14.8499
Andrena cineraria	51.647	-2.46605
Andrena cineraria	52.9658	-1.35887
Andrena cineraria	51.6433	-8.55688
Andrena cineraria	52.0769	-4.75866
Andrena cineraria	58.9053	15.7097
Andrena cineraria	52.5412	-1.04777
Andrena cineraria	52.6883	-0.88225
Andrena cineraria	51.9271	-1.66923
Andrena cineraria	54.1716	12.0277
Andrena cineraria	52.2021	0.14872
Andrena cineraria	60.4915	17.4308
Andrena cineraria	53.4107	-2.21406
Andrena cineraria	56.4318	-5.21025
Andrena cineraria	53.3335	-7.96246
Andrena cineraria	54.3507	-6.65508
Andrena cineraria	55.8797	12.8258
Andrena cineraria	53.3267	-4.25147
Andrena cineraria	59.9583	17.2181
Andrena cineraria	52.5456	-2.16583
Andrena cineraria	53.0198	-8.9492
Andrena cineraria	52.9591	5.72204
Andrena cineraria	52.6402	-2.28295
Andrena cineraria	58.9128	14.8099
Andrena cineraria	57.5942	13.4268
Andrena cineraria	58.3814	14.6853
Andrena cineraria	52.3927	-2.3666
Andrena cineraria	51.7197	-1.95098
Andrena cineraria	53.2086	-1.07239
Andrena cineraria	53.1349	-8.33691
Andrena cineraria	59.7886	14.49
Andrena cineraria	52.803	-4.53884
Andrena cineraria	52.3114	0.26274
Andrena cineraria	58.6437	15.264
Andrena cineraria	51.7671	-8.36141
Andrena cineraria	53.0322	-6.15983
Andrena cineraria	55.521	13.379
Andrena cineraria	51.1192	1.17051
Andrena cineraria	58.9258	17.1517
Andrena cineraria	57.1088	13.7574
Andrena cineraria	51.4072	-2.287
Andrena cineraria	58.3406	13.4868
Andrena cineraria	53.5735	11.7068
Andrena cineraria	58.3915	15.0144
Andrena cineraria	58.1553	16.187
Andrena cineraria	51.6439	-2.16318
Andrena cineraria	55.8351	12.9642
Andrena cineraria	52.3982	-9.21642
Andrena cineraria	57.89	13.4499
Andrena cineraria	53.8773	-1.43109
Andrena cineraria	51.7749	-2.26953
Andrena cineraria	55.7572	13.8206
Andrena cineraria	51.6576	-5.05558
Andrena cineraria	59.1173	16.165
Andrena cineraria	53.0393	-1.08423
Andrena cineraria	52.0559	-2.08943
Andrena cineraria	55.5536	12.9354
Andrena cineraria	58.3082	15.2337
Andrena cineraria	58.2299	13.2656
Andrena cineraria	53.8736	-6.61191
Andrena cineraria	50.7425	-2.49895
Andrena cineraria	52.4211	-2.10656
Andrena cineraria	52.8062	-0.89999
Andrena cineraria	51.6151	-4.92558
Andrena cineraria	57.4656	13.3327
Andrena cineraria	53.2133	-1.21873
Andrena cineraria	56.4077	16.0295
Andrena cineraria	59.793	15.278
Andrena cineraria	59.6091	13.9062
Andrena cineraria	59.8115	13.9118
Andrena cineraria	60.4633	21.713
Andrena cineraria	51.9654	-8.34336
Andrena cineraria	51.7142	-8.73716
Andrena cineraria	53.2093	-1.39779
Andrena cineraria	58.3428	13.5997
Andrena cineraria	53.0672	-1.47689
Andrena cineraria	59.1026	14.3321
Andrena cineraria	60.0552	17.5324
Andrena cineraria	52.4926	-1.27753
Andrena cineraria	53.2686	-6.34455
Andrena cineraria	56.9164	13.9692
Andrena cineraria	51.9537	-1.97057
Andrena cineraria	52.4595	-1.96256
Andrena cineraria	53.8426	-3.05016
Andrena cineraria	52.7066	-1.26808
Andrena cineraria	52.3732	-9.31926
Andrena cineraria	52.618	-1.4263
Andrena cineraria	52.4167	-0.71808
Andrena cineraria	58.7663	16.861
Andrena cineraria	52.0212	-4.90392
Andrena cineraria	58.8612	15.0141
Andrena cineraria	58.5605	15.6685
Andrena cineraria	52.2779	-1.58789
Andrena cineraria	57.016	13.5455
Andrena cineraria	59.665	14.4886
Andrena cineraria	55.5923	13.905
Andrena cineraria	53.9768	-1.88462
Andrena cineraria	51.1163	-2.76571
Andrena cineraria	52.6056	-9.04208
Andrena cineraria	58.522	13.7777
Andrena cineraria	59.3765	14.5078
Andrena cineraria	53.5836	-6.31414
Andrena cineraria	53.3678	-6.37075
Andrena cineraria	58.8671	15.4128
Andrena cineraria	52.6898	-1.71686
Andrena cineraria	52.6759	-1.9258
Andrena cineraria	52.4506	-2.24201
Andrena cineraria	52.1892	-2.31571
Andrena cineraria	52.2557	-2.16377
Andrena cineraria	55.7031	13.9558
Andrena cineraria	53.4191	-1.1917
Andrena cineraria	52.2842	-6.45331
Andrena cineraria	52.9288	-6.15678
Andrena cineraria	55.3796	13.0776
Andrena cineraria	55.675	13.3297
Andrena cineraria	52.5267	0.278135
Andrena cineraria	51.979	-3.71146
Andrena cineraria	58.9363	14.6451
Andrena cineraria	54.393	10.2112
Andrena cineraria	50.3742	-4.13559
Andrena cineraria	52.6877	-0.65146
Andrena cineraria	52.7708	-2.03627
Andrena cineraria	53.6942	-6.49367
Andrena cineraria	52.7913	-1.76195
Andrena cineraria	60.1933	18.5114
Andrena cineraria	54.0121	11.1005
Andrena cineraria	58.796	17.0615
Andrena cineraria	59.5356	14.811
Andrena cineraria	51.8025	-2.1457
Andrena cineraria	52.5214	-1.47278
Andrena cineraria	52.9049	-8.3485
Andrena cineraria	55.5588	13.1178
Andrena cineraria	52.5095	-2.37641
Andrena cineraria	52.1592	-1.92118
Andrena cineraria	53.084	-8.23951
Andrena cineraria	60.1391	17.7031
Andrena cineraria	55.6519	13.4224
Andrena cineraria	55.7182	13.1715
Andrena cineraria	55.9618	13.3732
Andrena cineraria	60.2845	18.4415
Andrena cineraria	53.9003	-0.86766
Andrena cineraria	56.6571	16.0108
Andrena cineraria	55.9026	13.9797
Andrena cineraria	58.6958	14.9714
Andrena cineraria	59.0269	15.0452
Andrena cineraria	52.3615	-1.98809
Andrena cineraria	53.0251	-7.09909
Andrena cineraria	52.4732	-0.9113
Andrena cineraria	51.722	-5.22283
Andrena cineraria	58.2867	14.6906
Andrena cineraria	57.8177	16.1907
Andrena cineraria	52.3094	-8.40758
Andrena cineraria	58.8461	14.6254
Andrena cineraria	51.4337	-2.53914
Andrena cineraria	52.7136	-6.30646
Andrena cineraria	60.3531	18.2802
Andrena cineraria	57.107	16.1394
Andrena cineraria	57.7395	15.7941
Andrena cineraria	55.6077	13.5519
Andrena cineraria	53.2669	-6.22471
Andrena cineraria	53.5599	-1.53149
Andrena cineraria	52.5328	-8.17388
Andrena cineraria	51.6488	-2.34105
Andrena cineraria	55.5684	13.2704
Andrena cineraria	56.1982	15.8334
Andrena cineraria	52.4384	-0.81447
Andrena cineraria	52.828	-7.80194
Andrena cineraria	58.0328	15.9255
Andrena cineraria	57.1899	14.0351
Andrena cineraria	56.2884	15.5305
Andrena cineraria	56.8733	16.124
Andrena cineraria	52.5624	-1.69044
Andrena cineraria	53.9154	-1.69806
Andrena cineraria	50.2241	-3.79224
Andrena cineraria	55.8775	13.597
Andrena cineraria	53.1173	-0.7688
Andrena cineraria	51.8098	-4.1533
Andrena cineraria	55.3895	13.4902
Andrena cineraria	51.83	-4.02944
Andrena cineraria	53.7914	-1.6153
Andrena cineraria	56.757	16.0807
Andrena cineraria	52.4244	-1.57377
Andrena cineraria	55.6537	13.7962
Andrena cineraria	56.1094	15.5508
Andrena cineraria	51.5477	-4.17984
Andrena cineraria	55.3826	14.0536
Andrena cineraria	59.3388	14.3818
Andrena cineraria	51.7021	-4.28856
Andrena cineraria	51.8959	-8.53095
Andrena cineraria	52.6636	-7.82781
Andrena cineraria	56.0547	14.2836
Andrena cineraria	59.2326	14.7876
Andrena cineraria	58.0766	16.0461
Andrena cineraria	51.4252	-3.18372
Andrena cineraria	58.8968	15.1087
Andrena cineraria	51.9904	-8.68055
Andrena cineraria	53.3201	-1.43852
Andrena cineraria	51.864	-8.43331
Andrena cineraria	59.4537	15.0409
Andrena cineraria	52.8271	-6.20412
Andrena cineraria	52.6768	-8.57448
Andrena cineraria	53.5254	-6.09327
Andrena cineraria	58.6763	16.4521
Andrena cineraria	57.9001	15.962
Andrena cineraria	55.7332	14.0949
Andrena cineraria	52.1095	-8.59186
Andrena cineraria	60.73	5.79
Andrena cineraria	56.2232	14.5155
Andrena cineraria	53.1587	-1.53036
Andrena cineraria	55.6013	14.3069
Andrena cineraria	50.0655	-5.28717
Andrena cineraria	51.489	-2.76651
Andrena cineraria	56.1736	13.745
Andrena cineraria	52.2817	-7.33551
Andrena cineraria	52.3832	-6.3654
Andrena cineraria	55.3933	14.2043
Andrena cineraria	53.2247	-0.72079
Andrena cineraria	53.2134	-1.67505
Andrena cineraria	51.2978	-2.43884
Andrena cineraria	50.7276	-2.85641
Andrena cineraria	52.5563	-1.80504
Andrena cineraria	56.973	14.5646
Andrena cineraria	59.3023	14.9496
Andrena cineraria	57.4258	14.0924
Andrena cineraria	55.9248	14.2239
Andrena cineraria	52.4573	-1.8037
Andrena cineraria	56.8672	14.7809
Andrena cineraria	57.8701	15.7547
Andrena cineraria	56.2893	14.7446
Andrena cineraria	50.8763	-4.55917
Andrena cineraria	55.7322	14.1864
Andrena cineraria	51.698	-3.40564
Andrena cineraria	57.4953	15.8406
Andrena cineraria	52.517	-6.75745
Andrena cineraria	58.0116	13.57
Andrena cineraria	52.4431	-7.06912
Andrena cineraria	50.2934	-3.93173
Andrena cineraria	56.2562	15.2616
Andrena cineraria	56.227	15.6558
Andrena cineraria	56.8962	14.4359
Andrena cineraria	56.0317	14.7666
Andrena cineraria	51.7405	-4.55994
Andrena cineraria	56.1894	15.3529
Andrena cineraria	57.7143	15.9956
Andrena cineraria	52.1377	-7.04263
Andrena cineraria	50.757	-4.603
Andrena cineraria	52.9413	-6.87268
Andrena cineraria	56.7724	14.6126
Andrena cineraria	56.6066	14.1517
Andrena cineraria	52.7046	-8.72118
Andrena cineraria	51.1071	-2.99212
Andrena cineraria	52.1628	-7.22403
Andrena cineraria	56.4989	15.038
Andrena cineraria	53.8128	-1.78224
Andrena cineraria	50.748	-2.61865
Andrena cineraria	52.4879	-8.48137
Andrena cineraria	52.2183	-8.57867
Andrena cineraria	50.177	-5.59182
Andrena cineraria	51.8276	-2.57991
Andrena cineraria	51.3212	-3.01308
Andrena cineraria	56.6362	14.6671
Andrena cineraria	56.4336	14.0491
Andrena cineraria	51.6404	-3.03021
Andrena cineraria	56.984	14.3149
Andrena cineraria	56.052	14.616
Andrena cineraria	51.5083	-2.33363
Andrena cineraria	53.3402	-2.35666
Andrena cineraria	51.7811	-3.01393
Andrena cineraria	57.9723	15.6204
Andrena cineraria	56.7701	14.7671
Andrena cineraria	57.3192	15.8759
Andrena cineraria	60.2466	20.2244
Andrena cineraria	58.9585	15.2558
Andrena cineraria	50.1088	-5.0873
Andrena cineraria	57.4052	15.6925
Andrena cineraria	52.2571	-6.66075
Andrena cineraria	51.2055	-4.03111
Andrena cineraria	57.1877	15.9883
Andrena cineraria	52.6268	-6.51204
Andrena cineraria	56.6094	14.2544
Andrena cineraria	57.092	14.7922
Andrena cineraria	52.2529	-7.18951
Andrena cineraria	50.0321	-5.17805
Andrena cineraria	53.6258	-1.78665
Andrena cineraria	52.6994	-7.17386
Andrena cineraria	53.3601	-0.57837
Andrena cineraria	51.7026	-2.67789
Andrena cineraria	56.6424	15.9086
Andrena cineraria	57.0349	14.6996
Andrena cineraria	58.1963	15.4346
Andrena cineraria	56.4716	15.1428
Andrena cineraria	56.7431	15.9006
Andrena cineraria	51.4016	-3.28923
Andrena cineraria	52.7756	-6.92658
Andrena cineraria	51.4239	-2.67089
Andrena cineraria	58.1088	15.2492
Andrena cineraria	51.2872	-2.75421
Andrena cineraria	52.2723	-6.77947
Andrena cineraria	52.2456	-6.99143
Andrena cineraria	57.2123	15.862
Andrena cineraria	51.5423	-3.74838
Andrena cineraria	58.0137	14.1334
Andrena cineraria	52.7308	-6.56771
Andrena cineraria	50.4861	-4.14892
Andrena cineraria	58.0439	14.9845
Andrena cineraria	56.5296	15.41
Andrena cineraria	52.7446	-6.7806
Andrena cineraria	56.5372	15.5274
Andrena cineraria	57.8579	15.6534
Andrena cineraria	57.6785	14.0824
Andrena cineraria	57.9216	15.5054
Andrena cineraria	56.752	15.2575
Andrena cineraria	58.3775	13.8074
Andrena cineraria	57.1023	15.0134
Andrena cineraria	57.3893	15.3275
Andrena cineraria	52.502	-6.93238
Andrena cineraria	52.5962	-7.0666
Andrena cineraria	50.4835	-5.03273
Andrena cineraria	60.0948	20.5109
Andrena cineraria	50.2218	-4.79806
Andrena cineraria	56.7315	15.4895
Andrena cineraria	57.8282	15.4908
Andrena cineraria	50.5037	-3.80139
Andrena cineraria	57.3905	15.5129
Andrena cineraria	58.0587	14.8258
Andrena cineraria	52.5492	-6.63296
Andrena cineraria	57.4174	15.073
Andrena cineraria	57.312	14.8572
Andrena cineraria	57.2785	15.6626
Andrena cineraria	56.823	15.7736
Andrena cineraria	58.0109	14.6735
Andrena cineraria	57.0792	15.7129
Andrena cineraria	57.8658	15.1972
Andrena cineraria	50.594	-3.68968
Andrena cineraria	57.6959	14.627
Andrena cineraria	57.5474	15.2006
Andrena cineraria	57.4869	15.5823
Andrena cineraria	57.6931	14.8939
Andrena cineraria	57.8739	15.3332
Andrena cineraria	57.7148	15.2953
Andrena cineraria	57.241	15.2624
Andrena flavipes	39.8898	44.6135
Andrena flavipes	37.0017	35.3289
Andrena flavipes	40.6274	22.83
Andrena flavipes	45.4674	25.3067
Andrena flavipes	37.0601	-3.91496
Andrena flavipes	45.0753	14.6169
Andrena flavipes	45.3385	11.6829
Andrena flavipes	37.3214	-3.33046
Andrena flavipes	43.2854	5.37606
Andrena flavipes	52.4167	16.9667
Andrena flavipes	46.1718	14.389
Andrena flavipes	39.7515	3.30877
Andrena flavipes	47.5809	10.1622
Andrena flavipes	43.9764	19.562
Andrena flavipes	40.7711	32.0337
Andrena flavipes	50.2077	15.8295
Andrena flavipes	48.2842	13.1196
Andrena flavipes	48.7074	12.7607
Andrena flavipes	47.8712	16.9763
Andrena flavipes	41.915	3.20151
Andrena flavipes	48.2185	12.7828
Andrena flavipes	42.0436	3.1611
Andrena flavipes	48.207	12.9043
Andrena flavipes	48.1328	12.5999
Andrena flavipes	50.8741	14.2371
Andrena flavipes	50.2467	4.67597
Andrena flavipes	50.2403	5.41018
Andrena flavipes	47.7833	16.4167
Andrena flavipes	50.2858	4.78268
Andrena flavipes	47.9418	16.7143
Andrena flavipes	50.351	5.28532
Andrena flavipes	48.249	12.5971
Andrena flavipes	50.4387	10.1035
Andrena flavipes	47.8496	12.0995
Andrena flavipes	50.0355	12.179
Andrena flavipes	50.1695	4.57267
Andrena flavipes	50.041	14.3712
Andrena flavipes	56.1094	15.5508
Andrena flavipes	55.6229	14.2473
Andrena flavipes	50.4435	10.2325
Andrena flavipes	50.271	4.914
Andrena flavipes	55.0386	9.65093
Andrena flavipes	55.926	12.8814
Andrena flavipes	54.1127	13.1205
Andrena flavipes	54.3581	12.7422
Andrena flavipes	54.7017	9.48
Andrena flavipes	50.3642	8.5375
Andrena flavipes	50.7393	8.29667
Andrena flavipes	51.527	10.0112
Andrena flavipes	55.9344	12.7877
Andrena flavipes	54.1926	12.5881
Andrena flavipes	51.9166	10.4762
Andrena flavipes	50.6437	8.59638
Andrena flavipes	55.3858	14.1027
Andrena flavipes	55.465	13.8526
Andrena flavipes	48.55	9.9
Andrena flavipes	50.0489	14.5393
Andrena flavipes	51.124	13.8343
Andrena flavipes	55.5684	13.2704
Andrena flavipes	55.5657	12.9251
Andrena flavipes	55.3796	13.0776
Andrena flavipes	55.6105	13.08
Andrena flavipes	51.0321	11.5089
Andrena flavipes	49.7408	11.3954
Andrena flavipes	50.8397	12.9125
Andrena flavipes	49.333	11.4214
Andrena flavipes	50.0701	10.0828
Andrena flavipes	54.3679	10.0759
Andrena flavipes	52.0028	9.86017
Andrena flavipes	48.2597	10.0722
Andrena flavipes	50.4738	9.62386
Andrena flavipes	52.3928	13.5151
Andrena flavipes	51.3827	-0.15587
Andrena flavipes	49.3578	7.79463
Andrena flavipes	51.5201	9.79983
Andrena flavipes	51.5547	-0.20561
Andrena flavipes	49.9606	10.4998
Andrena flavipes	50.6191	9.02724
Andrena flavipes	51.0624	13.7049
Andrena flavipes	52.5509	13.5565
Andrena flavipes	50.8238	8.79065
Andrena flavipes	54.4309	10.3023
Andrena flavipes	50.8961	-0.04689
Andrena flavipes	50.9984	0.01584
Andrena flavipes	50.8266	-1.44694
Andrena flavipes	52.452	-2.36268
Andrena flavipes	51.5606	-0.01783
Andrena flavipes	50.557	-3.75895
Andrena flavipes	50.6255	-2.05862
Andrena flavipes	50.7424	0.20185
Andrena flavipes	50.8324	-1.93108
Andrena flavipes	50.6684	-1.56978
Andrena flavipes	52.655	13.3846
Andrena flavipes	49.9841	10.2818
Andrena flavipes	52.5335	-2.65672
Andrena flavipes	53.5246	-1.0738
Andrena flavipes	49.0766	8.36643
Andrena flavipes	53.982	10.8064
Andrena flavipes	51.6569	9.99361
Andrena flavipes	52.4074	13.3159
Andrena flavipes	51.6849	-2.28346
Andrena flavipes	50.8246	8.90356
Andrena flavipes	52.6384	-2.52824
Andrena flavipes	50.9368	-0.49067
Andrena flavipes	52.761	12.2251
Andrena flavipes	51.6906	13.2378
Andrena flavipes	50.8914	-1.22651
Andrena flavipes	51.1464	9.13056
Andrena flavipes	52.529	-2.46502
Andrena flavipes	51.8893	-0.57958
Andrena flavipes	52.0254	10.0082
Andrena flavipes	50.8202	-1.34125
Andrena flavipes	52.4045	13.0265
Andrena flavipes	53.8334	8.63285
Andrena flavipes	51.3143	-0.47401
Andrena flavipes	50.9288	-1.48201
Andrena flavipes	50.5164	8.95128
Andrena flavipes	50.8786	5.61452
Andrena flavipes	48.893	8.47358
Andrena flavipes	51.6084	9.90357
Andrena flavipes	51.4218	-0.34027
Andrena flavipes	52.89	-2.85531
Andrena flavipes	49.2251	7.34926
Andrena flavipes	50.0273	7.83884
Andrena flavipes	53.6138	9.97755
Andrena flavipes	47.7243	8.89988
Andrena flavipes	50.6504	-1.45467
Andrena flavipes	52.638	-2.76172
Andrena flavipes	52.9245	-2.65964
Andrena flavipes	50.3799	8.67234
Andrena flavipes	50.624	-2.19221
Andrena flavipes	51.2412	4.38378
Andrena flavipes	48.3683	7.82132
Andrena flavipes	51.3252	-2.78713
Andrena flavipes	50.9382	-1.59576
Andrena flavipes	50.3951	8.99316
Andrena flavipes	51.2581	-0.37268
Andrena flavipes	51.1241	0.24925
Andrena flavipes	53.263	10.7192
Andrena flavipes	48.527	7.85493
Andrena flavipes	51.4559	0.36701
Andrena flavipes	53.2415	10.8432
Andrena flavipes	49.8779	8.97807
Andrena flavipes	53.0646	-2.9498
Andrena flavipes	52.149	-0.00861
Andrena flavipes	50.3885	8.89893
Andrena flavipes	50.3177	-4.08723
Andrena flavipes	47.7241	9.04064
Andrena flavipes	52.3295	4.91043
Andrena flavipes	49.0025	8.52052
Andrena flavipes	50.7739	-1.14335
Andrena flavipes	50.8351	-0.92922
Andrena flavipes	52.6449	-2.6643
Andrena flavipes	49.9454	9.1823
Andrena flavipes	53.171	11.1535
Andrena flavipes	50.1886	8.54648
Andrena flavipes	51.042	3.687
Andrena flavipes	51.8587	0.2356
Andrena flavipes	53.1933	10.9758
Andrena flavipes	51.3654	6.63643
Andrena flavipes	49.7839	7.65661
Andrena flavipes	52.1981	-4.39884
Andrena flavipes	51.4561	-2.53319
Andrena flavipes	52.3079	0.62419
Andrena flavipes	51.435	6.80603
Andrena flavipes	51.6167	7.95015
Andrena flavipes	52.9461	11.1702
Andrena flavipes	50.9462	-0.58859
Andrena flavipes	47.7033	9.13822
Andrena flavipes	50.5861	6.77616
Andrena flavipes	48.9048	9.36842
Andrena flavipes	51.4681	3.98397
Andrena flavipes	51.4765	5.49516
Andrena flavipes	51.2685	0.19967
Andrena flavipes	53.773	-2.74495
Andrena flavipes	52.1419	0.28337
Andrena flavipes	51.8769	4.40694
Andrena flavipes	51.2978	-2.43884
Andrena flavipes	52.5622	10.1951
Andrena flavipes	51.9702	4.98701
Andrena flavipes	51.4324	4.7842
Andrena flavipes	49.9711	-5.18728
Andrena flavipes	51.8354	4.98821
Andrena flavipes	51.881	5.42351
Andrena flavipes	52.2663	10.5945
Andrena flavipes	50.8545	0.52682
Andrena flavipes	51.8434	-2.74388
Andrena flavipes	51.6338	5.16491
Andrena flavipes	52.1055	5.13177
Andrena flavipes	50.0451	-5.6539
Andrena flavipes	49.9885	8.85292
Andrena flavipes	49.8469	8.84786
Andrena flavipes	52.1129	4.9974
Andrena flavipes	51.7368	4.31587
Andrena flavipes	51.7437	4.62703
Andrena flavipes	52.4248	9.64589
Andrena flavipes	51.1564	6.81255
Andrena flavipes	51.1649	-0.64986
Andrena flavipes	52.3752	5.20364
Andrena flavipes	52.3284	0.50799
Andrena flavipes	52.3745	9.77142
Andrena flavipes	50.954	-0.8973
Andrena flavipes	51.1445	-1.46531
Andrena flavipes	50.4162	8.22739
Andrena flavipes	49.7739	8.12409
Andrena flavipes	50.0164	9.0478
Andrena flavipes	50.8469	5.70666
Andrena flavipes	51.6822	-1.36281
Andrena flavipes	50.1173	-5.45302
Andrena flavipes	50.6305	-2.33292
Andrena flavipes	51.3607	-2.54788
Andrena flavipes	51.1131	0.5852
Andrena flavipes	51.7116	-2.50724
Andrena flavipes	52.0911	0.66984
Andrena flavipes	49.0135	9.13804
Andrena flavipes	50.0671	-5.29148
Andrena flavipes	49.3316	8.65855
Andrena flavipes	51.7704	-2.40791
Andrena flavipes	52.2393	0.24663
Andrena flavipes	51.1944	-0.83433
Andrena flavipes	50.1238	8.9573
Andrena flavipes	50.0446	8.64781
Andrena flavipes	50.2151	-3.7933
Andrena flavipes	50.3086	2.91618
Andrena flavipes	50.1238	8.79066
Andrena flavipes	50.919	-2.38476
Andrena flavipes	49.9323	7.99041
Andrena flavipes	52.3684	6.67199
Andrena flavipes	51.962	0.80774
Andrena flavipes	50.6852	-3.18405
Andrena flavipes	50.5321	-2.43522
Andrena flavipes	52.1476	0.55628
Andrena flavipes	51.3442	-0.60152
Andrena flavipes	49.8421	8.56819
Andrena flavipes	50.9849	-0.75553
Andrena flavipes	50.1095	7.73841
Andrena flavipes	51.5475	7.62073
Andrena flavipes	49.7183	8.62076
Andrena flavipes	51.5623	-0.68357
Andrena flavipes	49.797	8.25654
Andrena flavipes	51.4338	0.52413
Andrena flavipes	50.0856	8.55518
Andrena flavipes	51.5037	7.50104
Andrena flavipes	50.0142	8.20838
Andrena flavipes	47.867	7.67296
Andrena flavipes	51.9708	5.56911
Andrena flavipes	50.4697	-4.1362
Andrena flavipes	50.9193	0.96504
Andrena flavipes	51.5905	7.40976
Andrena flavipes	50.8855	6.17457
Andrena flavipes	51.1714	6.10719
Andrena flavipes	52.117	1.08044
Andrena flavipes	51.7932	0.90602
Andrena flavipes	51.999	5.7536
Andrena flavipes	49.9387	8.44025
Andrena flavipes	51.7368	3.90323
Andrena flavipes	47.6648	7.53478
Andrena flavipes	51.5622	-4.07232
Andrena flavipes	51.7175	0.70641
Andrena flavipes	50.066	8.31766
Andrena flavipes	50.7215	-2.94555
Andrena flavipes	50.8907	5.9912
Andrena flavipes	51.3968	-3.24402
Andrena flavipes	49.8875	8.31424
Andrena flavipes	50.0542	8.44711
Andrena flavipes	51.5129	7.01876
Andrena flavipes	51.4987	-2.64605
Andrena flavipes	51.5145	-1.14611
Andrena flavipes	50.9809	5.92118
Andrena flavipes	50.9168	0.69454
Andrena flavipes	52.2405	5.49701
Andrena flavipes	51.6032	-2.76593
Andrena flavipes	50.7051	7.14245
Andrena flavipes	49.7543	8.40626
Andrena flavipes	49.6011	8.21461
Andrena flavipes	51.1138	5.9155
Andrena flavipes	50.2162	-3.69031
Andrena flavipes	51.3689	6.36113
Andrena flavipes	51.1163	-2.76571
Andrena flavipes	51.5082	3.62257
Andrena flavipes	51.9569	1.01122
Andrena flavipes	50.1502	-4.98217
Andrena flavipes	50.7207	-2.81803
Andrena flavipes	51.3252	-3.02106
Andrena flavipes	51.4465	-2.80072
Andrena flavipes	50.9083	6.35256
Andrena flavipes	50.9717	6.94902
Andrena flavipes	51.3837	6.2132
Andrena flavipes	51.6871	6.96042
Andrena flavipes	51.6339	-3.90146
Andrena flavipes	50.697	-2.72276
Andrena flavipes	51.9711	1.15778
Andrena flavipes	51.6771	6.02336
Andrena flavipes	51.6642	6.55532
Andrena flavipes	51.3854	-3.38023
Andrena flavipes	51.1559	-3.98184
Andrena flavipes	51.769	5.9822
Andrena flavipes	51.1613	-4.21019
Andrena flavipes	51.654	6.46492
Andrena flavipes	50.8181	6.8888
Andrena flavipes	51.5781	6.03639
Andrena flavipes	51.3182	1.20529
Andrena flavipes	51.4666	-3.5684
Andrena flavipes	50.5856	-3.647
Andrena flavipes	51.0753	1.18918
Andrena flavipes	51.6784	-4.11378
Andrena flavipes	52.7357	1.60768
Andrena flavipes	50.3728	-5.13537
Andrena flavipes	51.9304	1.32951
Andrena flavipes	51.5833	6.23994
Andrena flavipes	52.2313	1.49848
Andrena flavipes	51.9029	-5.23505
Andrena flavipes	51.7171	-4.36946
Andrena flavipes	51.011	-4.52809
Andrena flavipes	50.6347	-3.32348
Andrena flavipes	50.757	-4.603
Andrena flavipes	51.5418	-4.21597
Andrena flavipes	52.2457	1.61685
Andrena flavipes	50.8771	-4.56064
Andrena flavipes	51.6104	-4.95582
Andrena flavipes	52.4458	1.54491
Andrena flavipes	52.1219	1.54835
Andrena flavipes	50.542	-4.94402
Andrena flavipes	51.631	-5.0516
Andrena flavipes	52.4762	1.72413
Andrena fucata	50.2077	15.8295
Andrena fucata	67.9457	15.6741
Andrena fucata	64.2164	27.9386
Andrena fucata	66.2211	20.8625
Andrena fucata	64.295	27.677
Andrena fucata	52.0149	5.86063
Andrena fucata	61.5533	7.77064
Andrena fucata	61.5275	9.9899
Andrena fucata	61.1462	8.5681
Andrena fucata	62.6082	31.0112
Andrena fucata	52.0607	5.56947
Andrena fucata	65.5089	26.1211
Andrena fucata	51.5547	-0.20561
Andrena fucata	63.0604	29.8746
Andrena fucata	64.6074	18.6657
Andrena fucata	65.0967	20.2968
Andrena fucata	59.5616	6.6097
Andrena fucata	62.7737	29.8467
Andrena fucata	61.16	10.37
Andrena fucata	62.6404	29.7753
Andrena fucata	62.6176	29.5588
Andrena fucata	60.596	9.08095
Andrena fucata	62.2478	30.7242
Andrena fucata	51.3085	-0.61696
Andrena fucata	60.6909	8.94853
Andrena fucata	50.2693	3.20917
Andrena fucata	67.285	14.4693
Andrena fucata	62.1595	30.3504
Andrena fucata	66.263	13.1923
Andrena fucata	63.0513	9.23667
Andrena fucata	51.2353	-0.51888
Andrena fucata	62.0463	30.2566
Andrena fucata	62.6315	29.4069
Andrena fucata	62.6498	29.2494
Andrena fucata	65.903	24.4615
Andrena fucata	63.5582	10.1752
Andrena fucata	60.8072	10.1785
Andrena fucata	60.4355	9.35863
Andrena fucata	60.8212	11.2834
Andrena fucata	50.9947	0.0228
Andrena fucata	65.708	24.6114
Andrena fucata	51.0742	-0.58113
Andrena fucata	62.9375	7.73731
Andrena fucata	62.299	7.263
Andrena fucata	61.4906	7.60131
Andrena fucata	65.5354	13.4045
Andrena fucata	62.9641	28.5834
Andrena fucata	63.5803	16.3553
Andrena fucata	62.5551	28.9894
Andrena fucata	53.4096	-0.78294
Andrena fucata	54.496	-2.94936
Andrena fucata	58.3597	6.3256
Andrena fucata	63.6752	17.009
Andrena fucata	62.5528	29.1448
Andrena fucata	50.8914	-1.22651
Andrena fucata	57.2339	-3.38927
Andrena fucata	63.3198	24.9202
Andrena fucata	62.5497	24.068
Andrena fucata	65.528	22.0113
Andrena fucata	64.0333	19.0593
Andrena fucata	50.791	0.15163
Andrena fucata	61.18	6.8
Andrena fucata	63.6085	25.0322
Andrena fucata	63.1694	14.6991
Andrena fucata	50.8266	-1.44694
Andrena fucata	54.6433	-5.95841
Andrena fucata	54.5768	-6.07
Andrena fucata	63.6377	24.787
Andrena fucata	52.0159	5.35079
Andrena fucata	58.7353	5.52229
Andrena fucata	60.6025	15.646
Andrena fucata	51.1241	0.24925
Andrena fucata	64.6268	20.5557
Andrena fucata	55.1378	-6.24142
Andrena fucata	54.1958	-5.87864
Andrena fucata	60.5305	27.6799
Andrena fucata	54.4623	-3.05594
Andrena fucata	61.7632	29.5699
Andrena fucata	64.8073	24.5472
Andrena fucata	60.5096	15.541
Andrena fucata	58.8366	5.7423
Andrena fucata	60.8214	12.2926
Andrena fucata	51.2667	-0.91922
Andrena fucata	60.57	4.95
Andrena fucata	50.9849	-0.75553
Andrena fucata	59.345	18.1028
Andrena fucata	62.0378	14.3497
Andrena fucata	60.5311	27.5524
Andrena fucata	56.2899	12.4838
Andrena fucata	62.1972	14.8555
Andrena fucata	59.4515	18.0909
Andrena fucata	63.5136	18.2246
Andrena fucata	60.33	6.65
Andrena fucata	61.5122	29.6178
Andrena fucata	63.0724	27.6524
Andrena fucata	58.89	6.09
Andrena fucata	60.5655	27.8265
Andrena fucata	61.4366	29.3302
Andrena fucata	62.5868	7.46096
Andrena fucata	61.5416	29.4886
Andrena fucata	61.5296	29.3776
Andrena fucata	54.2126	-8.47282
Andrena fucata	63.7283	11.2867
Andrena fucata	61.8751	28.8311
Andrena fucata	51.1298	-0.85454
Andrena fucata	56.5544	-6.06076
Andrena fucata	62.797	17.3898
Andrena fucata	57.1634	-6.05457
Andrena fucata	65.4064	12.5467
Andrena fucata	56.1829	12.5903
Andrena fucata	63.3425	13.4723
Andrena fucata	56.146	12.7417
Andrena fucata	62.6217	27.0931
Andrena fucata	60.6788	15.848
Andrena fucata	50.9988	-0.88199
Andrena fucata	61.0599	28.7098
Andrena fucata	54.5	-7.31391
Andrena fucata	56.8589	12.5483
Andrena fucata	55.6367	-4.72617
Andrena fucata	57.7311	-5.69272
Andrena fucata	60.4893	26.4466
Andrena fucata	50.8886	-0.83203
Andrena fucata	54.4158	-6.14459
Andrena fucata	56.6888	12.8517
Andrena fucata	60.18	6.58
Andrena fucata	52.7913	-1.76195
Andrena fucata	63.7888	11.1376
Andrena fucata	60.1249	10.4762
Andrena fucata	56.5742	12.9442
Andrena fucata	60.5145	15.343
Andrena fucata	59.347	5.861
Andrena fucata	59.1816	15.3754
Andrena fucata	62.8879	27.6732
Andrena fucata	54.9699	-5.96295
Andrena fucata	57.8713	-5.24739
Andrena fucata	64.4335	21.253
Andrena fucata	62.2927	26.3483
Andrena fucata	63.0529	16.5198
Andrena fucata	63.8111	11.4417
Andrena fucata	51.2841	1.11757
Andrena fucata	54.1572	-1.87134
Andrena fucata	52.9414	-1.23511
Andrena fucata	61.607	27.7599
Andrena fucata	61.9258	15.6495
Andrena fucata	50.831	-1.92327
Andrena fucata	56.0094	12.7438
Andrena fucata	63.3086	13.6576
Andrena fucata	61.0802	28.507
Andrena fucata	60.4459	26.2094
Andrena fucata	61.4051	6.7262
Andrena fucata	60.8098	28.1204
Andrena fucata	61.0651	23.6531
Andrena fucata	59.162	5.83
Andrena fucata	56.7191	12.9488
Andrena fucata	51.3418	-1.34816
Andrena fucata	60.3961	15.5695
Andrena fucata	54.1503	-2.78233
Andrena fucata	60.9267	15.1035
Andrena fucata	55.2971	-6.19815
Andrena fucata	62.2673	26.9996
Andrena fucata	61.0467	14.4211
Andrena fucata	61.0722	28.414
Andrena fucata	61.5724	15.7233
Andrena fucata	62.2407	26.0512
Andrena fucata	62.7873	22.581
Andrena fucata	54.2934	-6.38049
Andrena fucata	62.5563	7.86255
Andrena fucata	59.2186	18.0564
Andrena fucata	58.3331	8.2409
Andrena fucata	60.8101	15.0253
Andrena fucata	54.0392	-6.19195
Andrena fucata	59.3639	17.9104
Andrena fucata	61.3831	15.8323
Andrena fucata	56.7667	12.6291
Andrena fucata	62.16	15.6762
Andrena fucata	59.0376	18.015
Andrena fucata	59.3402	15.1033
Andrena fucata	61.138	28.1013
Andrena fucata	61.4924	24.2605
Andrena fucata	60.435	5.282
Andrena fucata	61.6694	27.2696
Andrena fucata	56.0019	-5.63826
Andrena fucata	52.5746	-2.95245
Andrena fucata	56.7828	12.8562
Andrena fucata	51.3971	-1.69235
Andrena fucata	52.7753	-2.02442
Andrena fucata	63.8566	23.3151
Andrena fucata	59.1842	15.8499
Andrena fucata	60.9089	27.2641
Andrena fucata	59.06	14.9328
Andrena fucata	60.1473	24.8816
Andrena fucata	59.5049	16.6096
Andrena fucata	53.5184	-0.47063
Andrena fucata	52.4506	-2.24201
Andrena fucata	52.9388	-3.0951
Andrena fucata	59.2045	15.7108
Andrena fucata	53.1467	-6.21099
Andrena fucata	59.4893	17.9145
Andrena fucata	63.0089	21.6949
Andrena fucata	54.076	-1.68819
[truncated: 14,482 more rows]
